# Supplementary material for: Transcriptional control in embryonic Drosophila midline guidance assessed through a whole genome approach
Source: BMC Neurosci. 2007 Jul 31;8:59. doi: 10.1186/1471-2202-8-59 (PMC1950096; doi:10.1186/1471-2202-8-59)
Supplement: Additional file 4 — Hopach Clustering Results. Tables of gene cluster assignments for axon guidance and time course microarray data sets. [file 1471-2202-8-59-S4.xls]

## Sheet: Axon Guidance Data
AffymetrixProbeID	GeneSymbol	GeneID	MeanIntensity	InitialSelection	Cluster	Membership
141200_at	BEST:LD07122	CG9418	190	No	AG235	0.817
141201_at	CG17840	CG17840	595	No	AG203	0.527
141202_at	qkr58E-3	CG3584	1762	No	AG198	0.575
141203_at			1017	No	AG90	0.822
141204_at	CG6453	CG6453	1028	No	AG200	0.83
141205_at	CG18177	CG18177	1224	No	AG146	0.799
141206_at	alphaCop	CG7961	4542	Yes	AG163	0.658
141207_at	CG4453	CG4453	614	No	AG132	0.976
141209_at	c12.1	CG12135	2418	Yes	AG212	0.607
141211_at	CG7081	CG7081	673	No	AG459	0.477
141212_at	Tim10	CG9878	10603	No	AG168	0.763
141213_at	CG8505	CG8505	542	Yes	AG498	0.932
141214_at	Gdi	CG4422	5214	No	AG172	0.988
141216_at	CG12096	CG12096	1649	No	AG264	0.909
141217_at	Dak1	CG6092	2816	No	AG475	0.824
141218_at	Hrb27C	CG10377	4330	Yes	AG132	0.759
141220_at	CG12054	CG12054	383	Yes	AG346	0.369
141221_at	CG8253	CG8253	341	No	AG90	0.928
141222_at	CG14641	CG14641	5862	No	AG197	0.635
141223_at	CG7810	CG7810	149	No	AG329	0.395
141224_at	CG6838	CG6838	1323	No	AG201	0.58
141225_at	CG4813	CG4813	1788	No	AG458	0.574
141226_at	CG6904	CG6904	2945	No	AG201	0.336
141228_at	CG11982	CG11982	1754	No	AG261	0.926
141229_at	Actr13E	CG11678	2292	No	AG267	0.382
141229_at	Actr13E	CG11678	2292	No	AG459	0.374
141231_at	Rpn7	CG5378	3152	Yes	AG171	0.756
141232_at	CG5044	CG5044	1614	No	AG171	0.38
141232_at	CG5044	CG5044	1614	No	AG265	0.456
141234_at	CG11367	CG11367	707	No	AG264	0.925
141235_at	CG16742	CG16742	532	No	AG329	0.601
141236_at	CG4050	CG4050	506	No	AG163	0.367
141236_at	CG4050	CG4050	506	No	AG262	0.332
141237_at	CG9705	CG9705	1457	No	AG244	0.479
141238_at	d	CG10595	1720	No	AG163	0.891
141239_at	ovo	CG6824	154	Yes	AG123	0.642
141240_at	CG1103	CG1103	805	No	AG172	0.808
141241_at	CG8351	CG8351	1977	No	AG191	0.938
141242_at	CG15092	CG15092	263	No	AG202	0.6
141243_at			406	No	AG264	0.738
141244_at	CG17724	CG17724	696	No	AG146	0.479
141245_at	Mcm2	CG7538	473	No	AG267	0.51
141246_at	CG10754	CG10754	5436	No	AG264	0.8
141247_at	CG13343	CG13343	1597	No	AG329	0.94
141248_at	dlp	CG32146	1354	No	AG172	0.441
141249_at	CG8828	CG8828	247	Yes	AG463	0.586
141250_at	CG10419	CG10419	285	No	AG245	0.811
141251_at	CG9796	CG9796	5031	No	AG201	0.78
141252_at	Dbp45A	CG12759	156	Yes	AG201	0.471
141252_at	Dbp45A	CG12759	156	Yes	AG262	0.441
141253_at	CG11887	CG11887	617	No	AG267	0.424
141254_at	CG2182	CG2182	1842	No	AG171	0.911
141255_at	FKBP59	CG4535	1092	No	AG163	0.758
141256_at	mus210	CG8153	458	No	AG92	0.952
141257_at	Gs1	CG2718	3806	No	AG198	0.949
141258_at	CG7845	CG7845	289	No	AG142	0.63
141258_at	CG7845	CG7845	289	No	AG91	0.336
141259_at			1329	No	AG482	0.513
141260_at	CG4572	CG4572	512	No	AG163	0.388
141262_at	CG13852	CG13852	2858	No	AG164	0.848
141263_at	CG5632	CG5632	89	No	AG310	0.949
141264_at	stg	CG1395	3494	No	AG164	0.997
141265_at	SH3PX1	CG6757	1347	No	AG171	0.666
141266_at	CG14965	CG14965	185	No	AG235	0.954
141267_at	CG7337	CG7337	1556	No	AG132	0.943
141268_at	CG32486	CG32486	3302	No	AG146	0.619
141269_at	CG8399	CG8399	3308	No	AG475	0.781
141270_at			684	No	AG169	0.395
141271_at	CG1021	CG1021	1654	No	AG201	0.559
141272_at	CG9536	CG9536	2270	No	AG212	0.703
141274_at	CG14710	CG14710	1843	No	AG264	0.923
141275_at	CG4768	CG4768	101	No	AG91	0.838
141276_at	Sodh-2	CG4649	931	No	AG202	0.35
141277_at	CG3281	CG3281	352	No	AG235	0.976
141278_at	CG31992	CG31992	4438	No	AG127	0.879
141279_at	CG12006	CG12006	3188	No	AG171	0.737
141280_at	CG10283	CG10283	1559	Yes	AG99	0.645
141281_at	Spt6	CG12225	2070	No	AG199	0.893
141283_at	cup	CG11181	2039	No	AG201	0.716
141284_at	lmd	CG4677	688	No	AG315	0.67
141285_at	Sra-1	CG4931	1226	No	AG172	0.869
141287_at	CG4069	CG4069	347	No	AG262	0.619
141288_at	CG11990	CG11990	1002	No	AG146	0.497
141288_at	CG11990	CG11990	1002	No	AG201	0.465
141289_at	CG9821	CG9821	4410	Yes	AG132	0.521
141290_at	CG10444	CG10444	255	Yes	AG202	0.787
141291_at	Hcf	CG1710	584	No	AG161	0.623
141292_at	CG1236	CG1236	755	No	AG169	0.343
141294_at	CG5026	CG5026	178	No	AG259	0.556
141294_at	CG5026	CG5026	178	No	AG90	0.369
141295_at			115	No	AG329	0.976
141296_at	CG14536	CG14536	1042	No	AG160	0.85
141297_at	CG4616	CG4616	503	No	AG462	0.724
141298_at	CG9186	CG9186	2973	No	AG261	0.781
141299_at	CG12104	CG12104	743	No	AG201	0.463
141300_at	Ptp61F	CG9181	1034	Yes	AG90	0.977
141301_at	tok	CG6863	570	No	AG146	0.781
141302_at	CG1239	CG1239	665	No	AG316	0.462
141303_at	CG10814	CG10814	399	No	AG316	0.525
141303_at	CG10814	CG10814	399	No	AG467	0.429
141305_at	CG8907	CG8907	1534	Yes	AG475	0.592
141306_at	CG5431	CG5431	3856	No	AG163	0.51
141307_at	CG4827	CG4827	2538	Yes	AG291	1
141308_at	CG11454	CG11454	2173	Yes	AG169	0.453
141308_at	CG11454	CG11454	2173	Yes	AG264	0.334
141309_at	CG7611	CG7611	3944	No	AG201	0.744
141310_at	CG9682	CG9682	143	Yes	AG2	0.404
141311_at	CG8756	CG8756	37969	Yes	AG169	0.599
141312_at	CG6044	CG6044	669	No	AG328	0.965
141313_at	EG:34F3.7	CG12311	936	Yes	AG94	0.971
141314_at	Lcp65Ag1	CG10530	3829	Yes	AG68	0.65
141315_at	CG16926	CG16926	808	Yes	AG205	0.337
141316_at	CG4947	CG4947	654	No	AG203	0.397
141317_at	CG12321	CG12321	878	No	AG459	0.412
141318_at	blow	CG1363	2027	No	AG263	0.734
141319_at	Cdlc2	CG5450	385	No	AG467	0.973
141320_at	CG9134	CG9134	2433	No	AG99	0.463
141321_at	CG5068	CG5068	1270	No	AG169	0.687
141322_at	CG18317	CG18317	423	Yes	AG203	0.442
141323_at	CG10200	CG10200	3309	Yes	AG426	0.385
141324_at	CG15818	CG15818	199	No	AG171	0.361
141325_at	CG2147	CG2147	1112	No	AG459	0.601
141326_at	Akap200	CG13388	17622	No	AG146	0.386
141326_at	Akap200	CG13388	17622	No	AG201	0.515
141327_at	CG8773	CG8773	1692	Yes	AG475	0.884
141328_at	CG32475	CG32475	247	Yes	AG342	0.456
141329_at	poe	CG14472	4098	No	AG163	0.528
141329_at	poe	CG14472	4098	No	AG198	0.45
141330_at	CG6933	CG6933	1609	Yes	AG80	0.647
141331_at	Tsp42Ep	CG4471	670	No	AG329	0.742
141332_at	Nhe1	CG12178	406	No	AG197	0.977
141333_at	CG6995	CG6995	1352	Yes	AG148	0.491
141334_at	CG7924	CG7924	1069	No	AG329	0.772
141335_at	Alk	CG8250	78	No	AG203	0.609
141336_at	CG3356	CG3356	1226	No	AG169	0.811
141337_at	CG7906	CG7906	186	No	AG466	0.979
141338_at	CG1342	CG1342	2912	Yes	AG94	0.998
141339_at			399	No	AG255	0.696
141340_at	CG10062	CG10062	362	No	AG202	0.352
141341_at	CG13330	CG13330	159	No	AG487	0.586
141342_at	CG6145	CG6145	1694	No	AG203	0.341
141343_at	GM130	CG11061	1379	No	AG146	0.431
141346_at	ESTS:172F5T	CG13397	925	No	AG326	0.366
141347_at	CG1806	CG1806	1970	Yes	AG163	0.411
141347_at	CG1806	CG1806	1970	Yes	AG197	0.458
141348_at	Nrx-1	CG7050	1779	Yes	AG123	0.699
141349_at	CG6981	CG6981	9910	No	AG477	0.588
141350_at	CG3756	CG3756	661	Yes	AG459	0.613
141351_at	kst	CG12008	2404	No	AG172	0.586
141352_at	CG6234	CG6234	1737	Yes	AG99	0.999
141353_at	CG6687	CG6687	701	No	AG465	0.975
141354_at	CG10132	CG10132	1627	No	AG170	0.566
141355_at	CG8031	CG8031	2527	No	AG197	0.787
141356_at	CG7430	CG7430	3516	No	AG163	0.909
141357_at	CG12118	CG12118	2934	No	AG203	0.429
141358_at	CG14206	CG14206	44671	No	AG458	0.337
141359_at	CG3702	CG3702	3119	No	AG262	0.687
141360_at	CG9701	CG9701	863	No	AG316	0.729
141361_at	CG11880	CG11880	780	No	AG163	0.682
141362_at	CG7387	CG7387	905	No	AG316	0.755
141363_at			1524	No	AG197	0.713
141364_at	CG9021	CG9021	455	No	AG465	0.984
141365_at	CG4839	CG4839	538	No	AG160	0.718
141366_at	CG10764	CG10764	77	No	AG313	0.948
141367_at	EG:52C10.5	CG6355	950	No	AG200	0.734
141368_at	CG4818	CG4818	3028	No	AG466	0.902
141369_at	CG18030	CG18030	414	Yes	AG1	1
141370_at	ppl	CG7758	1802	No	AG198	0.666
141371_at	Cyt-c-d	CG13263	231	No	AG467	0.481
141373_at	Cht3	CG18140	568	Yes	AG100	0.945
141374_at	AttA	CG10146	453	No	AG467	0.697
141375_at	CG5656	CG5656	1055	No	AG267	0.868
141376_at	Best1	CG6264	152	No	AG202	0.486
141377_at	mas	CG15002	1177	Yes	AG103	0.998
141378_at	CG9699	CG9699	1421	No	AG171	0.921
141380_at	BEST:CK00459	CG8083	2009	Yes	AG202	0.965
141381_at	CG30069	CG30069	8133	No	AG159	0.889
141382_at	CG7702	CG7702	2743	No	AG169	0.727
141383_at	fwd	CG7004	872	No	AG132	0.901
141384_at	CG12164	CG12164	9109	No	AG498	0.677
141385_at	CG6296	CG6296	108	No	AG432	0.685
141386_at	ImpL1	CG10717	5911	Yes	AG111	0.866
141387_at	mge	CG14981	8610	No	AG171	0.85
141388_at	dap	CG1772	2674	No	AG162	0.683
141389_at	CG10531	CG10531	2485	No	AG432	0.429
141390_at	l(2)44DEa	CG8732	4001	No	AG200	0.958
141391_at	CG5846	CG5846	607	No	AG316	0.505
141392_at	CG16791	CG16791	1629	No	AG162	0.52
141392_at	CG16791	CG16791	1629	No	AG198	0.455
141393_at	CG9226	CG9226	707	No	AG316	0.98
141394_at	CG10479	CG10479	1235	No	AG201	0.416
141395_at	CG10725	CG10725	1633	No	AG334	0.501
141396_at	Fbp2	CG3763	220	No	AG318	0.512
141396_at	Fbp2	CG3763	220	No	AG466	0.433
141397_at	CG8502	CG8502	977	No	AG329	0.898
141398_at	CG4655	CG4655	643	No	AG329	0.667
141399_at	Amyrel	CG8221	245	No	AG315	0.797
141400_at	Ranbp9	CG5252	537	No	AG235	0.563
141402_at	CG5011	CG5011	1158	No	AG477	0.432
141402_at	CG5011	CG5011	1158	No	AG486	0.368
141404_at	Spn43Aa	CG12172	7496	Yes	AG95	0.68
141405_at	CG6271	CG6271	1243	No	AG319	0.763
141406_at	CG8129	CG8129	231	No	AG324	0.502
141407_at	Lsp1gamma	CG6821	1717	Yes	AG462	0.476
141408_at	CG17930	CG17930	611	No	AG467	0.676
141410_at	CG9307	CG9307	2574	No	AG261	0.82
141412_at	CG6891	CG6891	1831	No	AG53	0.402
141413_at	CG4699	CG4699	834	No	AG162	0.859
141414_at	CG9886	CG9886	690	No	AG171	0.608
141415_at	Pof	CG3691	173	No	AG169	0.373
141416_at	CG6839	CG6839	1291	No	AG432	0.462
141417_at	CG10007	CG10007	1526	Yes	AG329	0.924
141418_at	CG18180	CG18180	2153	Yes	AG32	0.702
141420_at	EG:34F3.5	CG13360	1145	No	AG316	0.54
141420_at	EG:34F3.5	CG13360	1145	No	AG466	0.448
141421_at	CG11095	CG11095	2299	No	AG316	0.853
141422_at	CG17309	CG17309	1400	No	AG146	0.738
141423_at	Nc	CG8091	740	No	AG259	0.882
141424_at	CG8564	CG8564	92	No	AG314	0.697
141425_at	CG5434	CG5434	4926	No	AG163	0.534
141426_at	CG5932	CG5932	301	No	AG495	0.516
141427_at	CG17068	CG17068	495	No	AG171	0.345
141428_at	CG12026	CG12026	1152	No	AG162	0.463
141428_at	CG12026	CG12026	1152	No	AG197	0.414
141429_at	CG8300	CG8300	391	No	AG324	0.817
141430_at	br	CG11491	599	Yes	AG123	0.992
141431_at	CG9196	CG9196	1086	No	AG277	0.543
141432_at	CG8252	CG8252	346	No	AG466	0.807
141433_at	mRpS18b	CG10757	2457	No	AG265	0.391
141434_at	CG13887	CG13887	3064	No	AG201	0.861
141435_at	CG11911	CG11911	1497	No	AG50	0.457
141436_at	CG3505	CG3505	3078	No	AG468	0.379
141437_at	CG5618	CG5618	468	Yes	AG163	0.84
141438_at			760	Yes	AG132	0.667
141439_at			1163	No	AG79	0.536
141440_at	b	CG7811	575	No	AG487	0.526
141441_at	CG8539	CG8539	75	No	AG318	0.815
141442_at	CG6110	CG6110	89	No	AG313	0.91
141443_at	Oscillin	CG6957	1019	No	AG169	0.639
141444_at	CG2471	CG2471	1467	No	AG163	0.386
141445_at	Flo-2	CG32593	1525	No	AG146	0.464
141446_at	CG5447	CG5447	514	No	AG123	0.96
141447_at	CG4914	CG4914	890	No	AG95	0.347
141448_at	EG:86E4.5	CG3573	1212	No	AG169	0.529
141449_at			1844	Yes	AG339	0.572
141450_at	Sodh-1	CG1982	1437	No	AG457	0.338
141451_at	CG12252	CG12252	284	No	AG170	0.563
141452_at	CG1233	CG1233	594	No	AG163	0.576
141453_at	CG3501	CG3501	2705	No	AG164	0.563
141454_at	CG13213	CG13213	270	No	AG131	0.64
141456_at	CG3770	CG3770	1712	No	AG266	0.713
141457_at	Bx34	CG8274	1100	No	AG261	0.853
141458_at	CG9342	CG9342	2243	Yes	AG171	0.507
141459_at	p115	CG1422	842	No	AG171	0.333
141459_at	p115	CG1422	842	No	AG262	0.506
141460_at	CG8034	CG8034	1165	Yes	AG449	0.397
141461_at	Alas	CG3017	6503	No	AG265	0.448
141462_at	Aats-ala	CG13391	4023	No	AG169	0.878
141463_at	vib	CG5269	1384	No	AG168	0.384
141463_at	vib	CG5269	1384	No	AG468	0.428
141465_at	CG10026	CG10026	1014	No	AG498	0.992
141466_at	CG15099	CG15099	493	No	AG146	0.489
141467_at	px	CG4444	2770	No	AG160	0.914
141468_at	CG6512	CG6512	4404	No	AG173	0.809
141470_at	CG8963	CG8963	4399	No	AG162	0.61
141470_at	CG8963	CG8963	4399	No	AG198	0.374
141472_at	Glt	CG9280	5221	No	AG132	0.501
141474_at	parkin	CG10523	962	No	AG467	0.899
141475_at	CG11771	CG11771	1257	No	AG171	0.721
141476_at	CG18324	CG18324	945	No	AG486	0.495
141477_at	CG6236	CG6236	570	No	AG315	0.569
141478_at	Cyp1	CG9916	30590	No	AG169	0.631
141479_at	CG3615	CG3615	6872	No	AG203	0.507
141480_at	CG2107	CG2107	1444	No	AG201	0.802
141481_at			1770	No	AG203	0.449
141482_at			1989	No	AG146	0.744
141483_at	CG17836	CG17836	3062	Yes	AG132	0.356
141485_at	CG3548	CG3548	1035	No	AG162	0.662
141486_at	Csp	CG6395	2323	No	AG146	0.814
141487_at	RpI135	CG4033	551	No	AG171	0.909
141488_at	aft	CG5032	200	No	AG329	0.724
141489_at	CG9437	CG9437	397	No	AG459	0.522
141490_at	SMC1	CG6057	1318	No	AG169	0.39
141491_at	CG8465	CG8465	1305	No	AG171	0.717
141492_at	CG1655	CG1655	585	No	AG325	0.652
141493_at	fog	CG9559	1069	No	AG201	0.843
141494_at	CG9249	CG9249	120	No	AG203	0.452
141495_at	Mlc-c	CG3201	1432	No	AG123	0.389
141495_at	Mlc-c	CG3201	1432	No	AG136	0.453
141496_at	Tor	CG5092	873	No	AG170	0.361
141496_at	Tor	CG5092	873	No	AG213	0.331
141497_at	BEST:CK02318	CG7144	1568	Yes	AG487	0.532
141498_at	brk	CG9653	1478	No	AG462	0.766
141499_at	nod	CG1763	693	No	AG462	0.917
141500_at	prod	CG18608	1326	No	AG261	0.694
141503_at	lva	CG6450	3803	No	AG162	0.395
141503_at	lva	CG6450	3803	No	AG199	0.589
141504_at	Khc	CG7765	3984	No	AG200	0.968
141505_at	CG8616	CG8616	1301	No	AG203	0.384
141506_at	CG7839	CG7839	636	No	AG260	0.346
141507_at	NiPp-1	CG8980	1331	No	AG462	0.555
141508_at	CG11247	CG11247	313	No	AG131	0.608
141509_at	Trap170	CG12031	222	Yes	AG148	0.766
141510_at			1892	No	AG265	0.48
141511_at	dos	CG1044	613	No	AG131	0.585
141512_at			1001	No	AG131	0.678
141513_at	Caf1-180	CG12109	1489	No	AG263	0.383
141514_at	az2	CG1605	873	No	AG325	0.907
141515_at	Dgkepsilon	CG8657	2470	No	AG171	0.444
141516_at	CG5148	CG5148	589	No	AG202	0.381
141518_at	pnr	CG3978	140	No	AG163	0.599
141519_at	CG5664	CG5664	244	No	AG456	0.451
141520_at	CG30492	CG30492	720	No	AG147	0.904
141521_at	CG5202	CG5202	1133	No	AG146	0.384
141522_at	rgr	CG8643	685	No	AG162	0.388
141522_at	rgr	CG8643	685	No	AG197	0.542
141524_at	CG10289	CG10289	696	No	AG123	0.976
141525_at	dnt	CG17559	955	No	AG171	0.56
141526_at	Hsf	CG5748	707	No	AG147	0.818
141527_at	Tequila	CG4821	2468	No	AG163	0.689
141528_at	Vha16	CG3161	20641	Yes	AG482	0.35
141529_at	CG3885	CG3885	192	No	AG163	0.338
141530_at	CG31212	CG31212	1555	No	AG319	0.909
141531_at	CG32594	CG32594	1571	No	AG482	0.334
141532_at	CG4705	CG4705	1280	No	AG328	0.757
141533_at	fd59A	CG3668	408	No	AG460	0.633
141534_at	CG3961	CG3961	318	No	AG169	0.442
141534_at	CG3961	CG3961	318	No	AG265	0.345
141535_at	Rtc1	CG11130	1357	No	AG235	0.715
141536_at	Sply	CG8946	4558	No	AG171	0.88
141537_at	SCAR	CG4636	379	No	AG163	0.543
141537_at	SCAR	CG4636	379	No	AG198	0.351
141538_at	mod(mdg4)	CG32491	190	No	AG264	0.723
141539_at	Trx-2	CG31884	13072	No	AG165	0.62
141540_at	CG13350	CG13350	1371	No	AG264	0.335
141540_at	CG13350	CG13350	1371	No	AG325	0.4
141541_at	CG13868	CG13868	3401	No	AG123	0.395
141542_at	kuz	CG7147	889	No	AG146	0.686
141544_at	Pvr	CG8222	2421	No	AG146	0.665
141546_at	CG1074	CG1074	1783	No	AG172	0.82
141547_at	Zw	CG12529	1621	No	AG264	0.747
141548_at	aru	CG4276	2144	No	AG162	0.428
141548_at	aru	CG4276	2144	No	AG197	0.506
141549_at	CG8177	CG8177	1098	No	AG468	0.528
141550_at			1398	No	AG171	0.538
141551_at	CG3689	CG3689	336	No	AG148	0.671
141552_at	CG15478	CG15478	587	No	AG467	0.61
141554_at	CG11414	CG11414	4112	No	AG170	0.54
141555_at	CG3964	CG3964	385	No	AG301	1
141556_at			372	Yes	AG303	0.826
141557_at	CG3862	CG3862	331	Yes	AG459	0.465
141560_at	blue	CG6451	856	No	AG169	0.483
141561_at	esc	CG14941	869	No	AG327	0.955
141562_at	CG6665	CG6665	846	No	AG264	0.414
141564_at	CG2017	CG2017	1064	Yes	AG399	0.612
141565_at	thr	CG5785	216	No	AG235	0.976
141566_at	CG10805	CG10805	744	Yes	AG201	0.498
141567_at	BG:DS02740.9	CG5869	704	No	AG146	0.671
141569_at	CG10192	CG10192	663	Yes	AG131	0.949
141570_at	CG5706	CG5706	1339	No	AG468	0.397
141571_at	CG13620	CG13620	284	No	AG148	0.718
141572_at	CG10011	CG10011	647	No	AG201	0.628
141573_at	CG17646	CG17646	968	No	AG146	0.664
141574_at	CG11807	CG11807	1213	No	AG163	0.91
141575_at	KrT95D	CG5405	440	No	AG146	0.431
141576_at	RhoGAP16F	CG7122	4374	No	AG328	0.534
141577_at	CG1902	CG1902	4385	No	AG146	0.933
141578_at	BcDNA:SD04019	CG17278	1520	No	AG163	0.37
141580_at	Bap	CG12532	6744	No	AG198	0.821
141581_at	CG8389	CG8389	897	No	AG238	0.44
141581_at	CG8389	CG8389	897	No	AG262	0.541
141582_at	Rop	CG15811	3434	No	AG163	0.534
141583_at	Cyp6a20	CG10245	280	Yes	AG162	0.339
141584_at			521	Yes	AG123	0.841
141585_at	CG14619	CG14619	3420	No	AG160	0.537
141586_at	dor	CG3093	434	No	AG262	0.566
141587_at	CG1472	CG1472	1467	No	AG169	0.716
141588_at	tra2	CG10128	560	No	AG163	0.447
141588_at	tra2	CG10128	560	No	AG198	0.447
141589_at	Sulf1	CG6725	1691	No	AG173	0.81
141590_at	CG12213	CG12213	827	No	AG456	0.852
141591_at	RhoGEF2	CG9635	1069	No	AG183	0.508
141592_at	kay	CG15509	585	No	AG123	0.437
141594_at	CG9531	CG9531	1802	No	AG328	0.915
141595_at	Tfb1	CG8151	1376	No	AG163	0.557
141595_at	Tfb1	CG8151	1376	No	AG197	0.351
141596_at	sll	CG7623	418	No	AG171	0.484
141597_at	CG7597	CG7597	753	No	AG200	0.837
141598_at	CG10641	CG10641	1856	No	AG131	0.726
141599_at	CG33158	CG33158	433	No	AG488	0.393
141601_at	eIF2B-gamma	CG8190	714	No	AG173	0.986
141602_at	CG12750	CG12750	511	No	AG201	0.417
141603_at	Aats-val	CG4062	1279	No	AG468	0.352
141604_at	CG6006	CG6006	253	No	AG327	0.785
141605_at	Pax	CG31794	6924	No	AG159	0.782
141606_at	Ero1L	CG1333	1339	No	AG173	0.802
141607_at	EG:131F2.2	CG14801	2593	No	AG458	0.627
141608_at	Incenp	CG12165	463	Yes	AG88	0.903
141609_at	CG5608	CG5608	367	No	AG235	0.535
141610_at	CG31037	CG31037	1058	No	AG165	0.709
141611_at	CG2095	CG2095	1981	No	AG171	0.847
141612_at	Su(z)12	CG8013	301	No	AG131	0.701
141613_at	CG30372	CG30372	1196	No	AG210	0.824
141614_at	CG8929	CG8929	2021	No	AG146	0.454
141614_at	CG8929	CG8929	2021	No	AG201	0.418
141615_at	Mcm6	CG4039	384	Yes	AG240	0.341
141615_at	Mcm6	CG4039	384	Yes	AG260	0.35
141616_at	lic	CG12244	1719	No	AG256	0.438
141616_at	lic	CG12244	1719	No	AG90	0.526
141617_at			9537	No	AG171	0.897
141618_at	Karybeta3	CG1059	3019	No	AG163	0.782
141619_at	Fatp	CG7400	1797	No	AG146	0.387
141620_at	RhoL	CG9366	4332	No	AG172	0.801
141621_at	CG15609	CG15609	734	No	AG162	0.706
141622_at	CG5841	CG5841	4584	No	AG169	0.594
141623_at	S6kII	CG17596	1026	No	AG169	0.65
141624_at	CG13586	CG13586	289	No	AG169	0.661
141625_at	Syb	CG12210	2815	No	AG201	0.733
141626_at	CG7635	CG7635	2030	No	AG457	0.867
141627_at	DNApol-eta	CG7143	126	No	AG316	0.503
141627_at	DNApol-eta	CG7143	126	No	AG457	0.364
141628_at	AP-50	CG7057	2502	No	AG163	0.803
141629_at	eIF-4E	CG4035	9241	No	AG162	0.426
141629_at	eIF-4E	CG4035	9241	No	AG198	0.542
141630_at	rad50	CG6339	398	No	AG327	0.857
141631_at			742	No	AG163	0.494
141632_at	CG8902	CG8902	132	Yes	AG85	0.71
141633_at	CG13384	CG13384	703	No	AG146	0.798
141634_at	Ddx1	CG9054	464	No	AG171	0.477
141634_at	Ddx1	CG9054	464	No	AG213	0.361
141635_at	CG3173	CG3173	1418	No	AG163	0.923
141636_at	PH4alphaEFB	CG31022	4414	No	AG173	0.785
141637_at	CG5721	CG5721	1976	No	AG171	0.805
141638_at	CG8159	CG8159	1116	No	AG327	0.702
141639_at	CG1640	CG1640	3632	No	AG165	0.417
141640_at	ap	CG8376	311	No	AG328	0.475
141641_at	cher	CG3937	12401	No	AG164	0.773
141642_at	CG7161	CG7161	538	No	AG329	0.694
141643_at	Plap	CG5105	1358	No	AG320	0.408
141644_at	kis	CG3696	1554	No	AG131	0.55
141644_at	kis	CG3696	1554	No	AG133	0.394
141645_at			1399	No	AG164	0.562
141647_at	CG12016	CG12016	460	No	AG161	0.934
141648_at	mth	CG6936	862	No	AG148	0.797
141649_at			1130	No	AG163	0.41
141649_at			1130	No	AG198	0.411
141650_at	CG11526	CG11526	1535	No	AG163	0.338
141650_at	CG11526	CG11526	1535	No	AG197	0.627
141651_at	CG10080	CG10080	853	No	AG169	0.44
141652_at	CG5290	CG5290	197	Yes	AG147	0.869
141654_at	CG30263	CG30263	547	Yes	AG465	0.961
141655_at	qtc	CG14039	2846	No	AG472	0.531
141656_at	CG12204	CG12204	337	No	AG320	0.735
141657_at			4248	No	AG203	0.428
141657_at			4248	No	AG476	0.394
141659_at	CG9799	CG9799	1571	No	AG459	0.67
141660_at	Mkp3	CG14080	1205	No	AG171	0.667
141661_at	Ssrp	CG4817	1119	No	AG266	0.492
141662_at	BG:DS05639.1	CG31732	450	No	AG161	0.729
141663_at	CG9715	CG9715	1736	No	AG148	0.757
141664_at	Hsp60	CG12101	16306	No	AG171	0.887
141665_at	CG10508	CG10508	1356	No	AG163	0.344
141666_at	BcDNA:SD06613	CG11844	5877	No	AG160	0.741
141667_at	CG6695	CG6695	981	No	AG169	0.571
141668_at	CG5690	CG5690	431	No	AG265	0.538
141670_at	O-fut1	CG12366	922	No	AG234	0.677
141671_s_at	CG17597	CG17597	7751	No	AG168	0.59
141672_r_at	CG17597	CG17597	2067	No	AG163	0.651
141673_at	CG8291	CG8291	3936	No	AG456	0.409
141674_at	PyK	CG7070	4749	No	AG468	0.535
141675_at	Adar	CG12598	730	No	AG164	0.778
141676_at	zfh1	CG1322	2053	No	AG90	0.361
141677_at	CG15618	CG15618	902	No	AG171	0.597
141678_at	rho-4	CG1697	1425	No	AG261	0.693
141679_at	BEST:CK02623	CG15438	2624	Yes	AG264	0.808
141680_at	CG10462	CG10462	1006	No	AG163	0.376
141680_at	CG10462	CG10462	1006	No	AG198	0.54
141681_at	Imp	CG1691	3038	No	AG133	0.341
141682_at	cathD	CG1548	2309	Yes	AG45	0.433
141683_at	CG5874	CG5874	1161	No	AG146	0.706
141684_at	CG13185	CG13185	105	No	AG262	0.541
141685_at	CG3066	CG3066	597	No	AG315	0.719
141686_at	CG1884	CG1884	2095	Yes	AG147	0.821
141687_at	srp	CG3992	426	No	AG123	0.951
141688_at	ImpL2	CG15009	3828	Yes	AG186	0.412
141689_at	CG9252	CG9252	186	No	AG318	0.76
141690_at	CG6488	CG6488	2901	No	AG326	0.368
141691_at	spz	CG6134	1373	No	AG160	0.741
141692_at	CG33206	CG33206	2353	No	AG162	0.702
141694_at	CG6016	CG6016	2318	No	AG160	0.976
141695_at	CG8241	CG8241	202	No	AG244	0.439
141695_at	CG8241	CG8241	202	No	AG263	0.433
141696_at	Karl	CG4139	376	No	AG168	0.541
141697_at	Gel	CG1106	1552	No	AG160	0.95
141698_at	shanti	CG11840	9389	Yes	AG264	0.732
141699_at	EG:132E8.1	CG3056	1762	No	AG133	0.652
141700_at	CG9590	CG9590	2830	No	AG171	0.527
141704_at	CG6214	CG6214	2781	Yes	AG147	0.569
141705_at	Nup214	CG3820	2042	No	AG169	0.344
141706_at	CG1371	CG1371	2373	No	AG165	0.445
141707_at	cpb	CG17158	2570	No	AG262	0.352
141708_at	CG7971	CG7971	2464	No	AG200	0.96
141709_i_at	alphaTub84D	CG2512	7556	No	AG162	0.545
141709_i_at	alphaTub84D	CG2512	7556	No	AG199	0.425
141710_r_at	alphaTub84D	CG2512	8100	No	AG170	0.67
141711_at	CG1141	CG1141	2700	No	AG167	0.802
141712_at	CG1471	CG1471	1437	Yes	AG508	0.912
141713_at	mit(1)15	CG9900	155	No	AG165	0.758
141714_at	CG5124	CG5124	1015	No	AG203	0.619
141715_at	CG7791	CG7791	1292	No	AG170	0.414
141716_at	Sin3A	CG8815	1124	No	AG123	0.995
141717_at	Syx5	CG4214	1409	No	AG178	0.739
141718_at	D12	CG13400	1100	No	AG319	0.878
141719_at	Rap2l	CG3204	660	No	AG203	0.371
141721_at	Cyp6u1	CG3567	1190	No	AG265	0.63
141722_at	z	CG7803	1219	No	AG199	0.943
141723_at	CG12263	CG12263	2288	No	AG171	0.679
141725_at	CG1434	CG1434	539	No	AG458	0.881
141726_at	alien	CG9556	512	No	AG91	0.512
141727_at	CG3808	CG3808	869	No	AG267	0.445
141728_at	CG14514	CG14514	1363	No	AG264	0.688
141729_at	CG9302	CG9302	374	Yes	AG262	0.693
141731_at	CG13610	CG13610	685	No	AG459	0.603
141732_at	puc	CG7850	1502	No	AG147	0.795
141733_at	nxf2	CG4118	268	Yes	AG15	0.819
141734_at	RhoGAP15B	CG4937	1714	No	AG198	0.775
141735_at	Bgb	CG7959	1309	No	AG171	0.622
141736_at	CG5646	CG5646	182	No	AG315	0.637
141737_at	kto	CG8491	1817	No	AG170	0.351
141737_at	kto	CG8491	1817	No	AG265	0.368
141739_at	CG12155	CG12155	424	No	AG160	0.876
141740_at	CG7943	CG7943	1090	No	AG146	0.842
141742_at	CG6729	CG6729	1567	No	AG324	0.482
141743_at	CG16896	CG16896	267	No	AG240	0.804
141744_at	Sur	CG5772	535	No	AG163	0.936
141745_at	CG5547	CG5547	1126	No	AG165	0.677
141746_at	Prx5037	CG5826	3596	No	AG168	0.471
141747_at	CG9053	CG9053	676	No	AG459	0.5
141748_at	CG32030	CG32030	5860	No	AG146	0.661
141749_at	l(3)82Fd	CG32464	1288	No	AG131	0.762
141750_at	DNApol-epsilon	CG6768	671	No	AG328	0.98
141751_at	east	CG4399	776	No	AG132	0.565
141752_at	Dip2	CG9771	1437	No	AG260	0.549
141756_at	Mekk1	CG7717	737	No	AG171	0.398
141756_at	Mekk1	CG7717	737	No	AG262	0.362
141757_at	CG1907	CG1907	1372	No	AG165	0.704
141758_at	Sc2	CG10849	14456	No	AG169	0.596
141759_at	vap	CG9209	787	No	AG131	0.335
141759_at	vap	CG9209	787	No	AG148	0.539
141760_at	nAcRbeta-21C	CG11822	3134	No	AG462	0.641
141761_at	CG7255	CG7255	412	No	AG202	0.619
141762_at	Cp1	CG6692	11649	No	AG162	0.936
141763_at	CG7879	CG7879	259	No	AG147	0.551
141764_at	CG6322	CG6322	1253	No	AG262	0.753
141765_at	sgl	CG10072	3547	Yes	AG149	0.537
141766_at	Eps-15	CG16932	1103	No	AG164	0.726
141767_at	Pcl	CG5109	1157	No	AG198	0.954
141768_at	Adk2	CG3140	6650	No	AG165	0.726
141769_at	CG3326	CG3326	272	No	AG467	0.463
141770_at	uzip	CG3533	1397	No	AG161	0.556
141772_at	CG13624	CG13624	1218	No	AG132	0.349
141773_at	CG3608	CG3608	2888	Yes	AG172	0.405
141773_at	CG3608	CG3608	2888	Yes	AG99	0.474
141774_at	CG12202	CG12202	1220	No	AG171	0.971
141775_at	Dox-A3	CG2952	2633	No	AG319	0.488
141775_at	Dox-A3	CG2952	2633	No	AG462	0.503
141776_at	CG12428	CG12428	740	Yes	AG90	0.986
141777_at	bin3	CG8276	1090	Yes	AG198	0.57
141778_at	CG5902	CG5902	2732	No	AG167	0.954
141779_at	Mdr49	CG3879	718	No	AG467	0.428
141781_at	Trap80	CG7957	642	No	AG328	0.388
141782_at	ik2	CG2615	242	No	AG148	0.603
141783_at	Cap-G	CG17054	662	No	AG163	0.375
141783_at	Cap-G	CG17054	662	No	AG170	0.441
141785_at	Ngp	CG6501	417	No	AG197	0.853
141786_at	Msp-300	CG18251	2671	No	AG146	0.545
141786_at	Msp-300	CG18251	2671	No	AG199	0.368
141787_at	l(2)tid	CG5504	822	No	AG201	0.781
141789_at	Tom34	CG2708	1967	No	AG170	0.744
141790_at	Moe	CG10701	4713	Yes	AG146	0.664
141791_at	Akt1	CG4006	1370	No	AG164	0.96
141792_at	CG17807	CG17807	422	No	AG264	0.532
141793_at	NtR	CG6698	2005	No	AG162	0.818
141794_at	fry	CG32045	304	No	AG163	0.563
141795_at	CG31120	CG31120	837	No	AG265	0.371
141796_at	CG4996	CG4996	246	No	AG171	0.613
141797_at	icln	CG4924	484	Yes	AG249	0.464
141798_at	Sbf	CG6939	408	No	AG160	0.985
141799_at	CG8051	CG8051	2422	No	AG476	0.41
141800_at	Trap25	CG17183	424	No	AG462	0.395
141801_at	CG31689	CG31689	2263	No	AG202	0.506
141803_at	olf186-F	CG11430	516	No	AG146	0.7
141805_at	Flo	CG8200	2280	No	AG163	0.597
141806_at	CG32158	CG32158	1426	Yes	AG471	0.542
141807_at	bsf	CG10302	4788	No	AG171	0.786
141808_at	CG2103	CG2103	2899	Yes	AG171	0.926
141809_at	CG7744	CG7744	1699	No	AG264	0.706
141810_at	CG11661	CG11661	3812	Yes	AG123	0.945
141811_at	Psa	CG1009	1970	Yes	AG148	0.994
141812_at	CG5274	CG5274	893	No	AG327	0.368
141813_at	CG11184	CG11184	563	No	AG202	0.33
141814_at	CG8372	CG8372	3275	No	AG263	0.504
141816_at	CG14882	CG14882	158	No	AG459	0.697
141817_at	CG12393	CG12393	817	No	AG238	0.565
141817_at	CG12393	CG12393	817	No	AG263	0.374
141818_at	Dis3	CG6413	433	No	AG212	0.77
141819_at	7B2	CG1168	2245	No	AG319	0.9
141820_at	CG3380	CG3380	387	No	AG465	0.978
141821_at			240	No	AG314	0.389
141821_at			240	No	AG467	0.564
141822_at	EG:BACR7A4.14	CG3699	584	No	AG316	0.888
141823_at	CG4721	CG4721	139	No	AG202	0.366
141824_at			177	No	AG281	0.388
141825_at	CG9466	CG9466	160	Yes	AG315	0.541
141825_at	CG9466	CG9466	160	Yes	AG467	0.378
141826_at	CG4714	CG4714	864	No	AG318	0.684
141827_at	CG2056	CG2056	2578	Yes	AG319	0.639
141828_at	VhaPPA1-1	CG7007	246	Yes	AG163	0.837
141829_at	CG16758	CG16758	501	No	AG464	0.927
141830_at	alpha-Man-II	CG18802	123	No	AG329	0.894
141831_at	CG3625	CG3625	113	No	AG163	0.676
141832_at	CG17259	CG17259	562	No	AG313	0.752
141833_at	CG4468	CG4468	562	No	AG466	0.963
141834_at	BcDNA:GH04637	CG3530	144	No	AG315	0.971
141835_s_at	CG33009	CG33009	476	No	AG315	0.627
141836_at	CG32573	CG32573	1406	Yes	AG466	0.931
141837_at			1046	No	AG203	0.552
141838_at	Grip128	CG9201	888	No	AG467	0.88
141839_at	CG10151	CG10151	318	No	AG327	0.62
141840_at			425	No	AG467	0.707
141841_at	CG9317	CG9317	66	No	AG327	0.979
141842_at	Jheh1	CG15101	897	No	AG319	0.501
141843_at	CG5684	CG5684	201	No	AG329	0.397
141844_at	CG4377	CG4377	181	No	AG466	0.831
141845_at			966	No	AG467	0.907
141846_at	CG5762	CG5762	99	No	AG457	0.638
141847_at	l(2)08717	CG15095	780	No	AG467	0.637
141848_at	CG8568	CG8568	635	No	AG313	0.825
141849_at	EG:155E2.5	CG2652	790	No	AG465	0.992
141850_at	CG8193	CG8193	748	No	AG462	0.493
141851_at	Cyp9b2	CG4486	613	No	AG319	0.994
141853_at	nmd	CG5395	394	No	AG318	0.917
141854_at			1662	No	AG466	0.818
141855_at	CG11790	CG11790	190	No	AG319	0.961
141856_at	CG10424	CG10424	94	No	AG329	0.753
141857_at	CG7870	CG7870	192	No	AG329	0.657
141858_at	CG9305	CG9305	255	No	AG467	0.733
141859_at			355	No	AG310	0.919
141860_at	GLaz	CG4604	270	No	AG467	0.702
141861_at			147	No	AG467	0.356
141862_at	CG10562	CG10562	105	No	AG324	0.388
141863_at			135	No	AG313	0.59
141864_i_at			81	No	AG329	0.53
141865_r_at			66	No	AG329	0.451
141866_at	Pp1-13C	CG9156	208	No	AG467	0.822
141867_at	CG1623	CG1623	2324	No	AG467	0.682
141868_at			2514	No	AG203	0.68
141869_at			435	No	AG315	0.956
141870_at	CG18418	CG18418	530	No	AG467	0.91
141871_at	CG8086	CG8086	346	No	AG467	0.804
141872_at	CG10186	CG10186	1262	No	AG467	0.683
141873_at			3386	No	AG462	0.898
141874_at			1150	No	AG319	0.885
141875_at	kar	CG12286	92	No	AG313	0.728
141876_at	gammaSnap	CG3988	865	No	AG318	0.842
141877_at	CG12214	CG12214	430	No	AG487	0.626
141878_at	CG3371	CG3371	1423	No	AG329	0.675
141879_at	CG9487	CG9487	3887	No	AG465	0.986
141880_at			364	No	AG465	0.984
141882_at	CG9665	CG9665	3196	No	AG318	0.994
141883_at	CG17919	CG17919	220	No	AG314	0.346
141884_at	CG1394	CG1394	2067	No	AG316	0.392
141884_at	CG1394	CG1394	2067	No	AG466	0.583
141885_at	BEST:GH14656	CG12699	898	No	AG465	0.955
141886_at	CG10675	CG10675	173	No	AG313	0.964
141887_at	CG10859	CG10859	2146	No	AG465	0.992
141888_at	CG32333	CG32333	2553	No	AG462	0.837
141889_at	bonsai	CG4207	596	No	AG316	0.828
141890_at	CG9389	CG9389	1631	No	AG467	0.831
141891_at	Faa	CG14993	173	No	AG313	0.973
141892_at	Fibp	CG8660	121	No	AG313	0.428
141893_at	PH4alphaNE1	CG9728	706	No	AG466	0.977
141894_at	yellow-f2	CG8063	252	No	AG301	0.993
141895_at	CG8768	CG8768	103	No	AG315	0.98
141896_at			141	No	AG313	0.696
141897_at	deltaCOP	CG14813	254	Yes	AG148	0.992
141898_at	CG18568	CG18568	1332	No	AG466	0.816
141899_at	HBS1	CG1898	764	No	AG467	0.806
141900_at	CG9649	CG9649	1085	No	AG318	1
141901_at	CG10209	CG10209	539	No	AG467	0.54
141902_at	CG6045	CG6045	377	No	AG316	0.68
141903_at			96	No	AG301	0.856
141904_at	CG7720	CG7720	181	No	AG318	0.785
141905_at	CG18476	CG18476	867	Yes	AG316	0.675
141907_at	CG6484	CG6484	1193	No	AG465	0.941
141908_at	CG17377	CG17377	694	Yes	AG463	0.633
141909_at	CG9027	CG9027	976	No	AG465	0.999
141910_at	CG8866	CG8866	78	No	AG388	0.374
141911_at	BcDNA:GH24095	CG17230	765	No	AG315	0.874
141912_at	CG6931	CG6931	700	No	AG462	0.607
141913_at	CG4729	CG4729	133	No	AG327	0.458
141914_at	CG11315	CG11315	978	No	AG463	0.995
141915_at			301	Yes	AG282	0.814
141916_at	CG12056	CG12056	644	No	AG317	0.908
141917_at	CG6785	CG6785	1203	No	AG318	0.646
141917_at	CG6785	CG6785	1203	No	AG466	0.346
141918_at	kek4	CG9431	126	No	AG301	0.995
141919_at	CG4644	CG4644	372	No	AG467	0.945
141920_at	Tdp1	CG8825	103	No	AG301	0.765
141921_at	CG2803	CG2803	208	No	AG329	0.656
141922_at	CG10778	CG10778	134	No	AG313	0.971
141923_at	CG31873	CG31873	520	No	AG318	0.879
141924_at	mRpL7-L12	CG5012	1423	No	AG467	0.776
141925_i_at	CG11779	CG11779	121	Yes	AG297	0.604
141926_at			236	No	AG313	0.855
141927_at	CG5532	CG5532	295	No	AG203	0.345
141928_at	chif	CG5813	122	No	AG170	0.397
141929_at	CG17726	CG17726	921	No	AG467	0.976
141930_at			124	No	AG324	0.771
141931_at	CG14715	CG14715	1131	No	AG202	0.668
141932_at	CG7006	CG7006	507	No	AG301	0.988
141933_at			1115	No	AG329	0.517
141934_at	CG1746	CG1746	715	No	AG329	0.75
141935_at			677	No	AG315	0.623
141936_at			74	No	AG313	0.436
141937_at			809	No	AG329	0.635
141938_at	CG3800	CG3800	2264	No	AG465	0.993
141939_at	EfTuM	CG6050	1266	No	AG301	0.958
141940_at	CG4603	CG4603	174	No	AG466	0.863
141941_at	fau	CG6544	666	No	AG467	0.92
141942_at	CG30389	CG30389	1055	No	AG301	0.892
141943_at			751	No	AG462	0.577
141945_at			291	No	AG318	0.736
141946_at	CG17531	CG17531	161	No	AG329	0.92
141947_at	ptr	CG2841	463	No	AG467	0.607
141948_at			226	No	AG316	0.449
141948_at			226	No	AG457	0.377
141949_at	CG9000	CG9000	406	No	AG312	0.981
141950_at			235	No	AG319	0.548
141950_at			235	No	AG467	0.442
141951_at	CG5640	CG5640	154	No	AG319	0.796
141952_at	CG2245	CG2245	642	No	AG315	0.616
141952_at	CG2245	CG2245	642	No	AG467	0.361
141954_at	CG8598	CG8598	157	No	AG329	0.88
141955_at	CG32685	CG32685	1633	No	AG462	0.988
141956_at	CG5272	CG5272	1023	No	AG467	0.936
141957_at			99	No	AG316	0.871
141958_at			614	No	AG462	0.664
141959_at	CG9066	CG9066	303	No	AG160	0.945
141960_at	CG5734	CG5734	183	No	AG329	0.477
141961_at	CG31151	CG31151	668	No	AG329	0.555
141962_at	CG5792	CG5792	152	No	AG318	0.6
141963_at			169	No	AG329	0.598
141964_at	CG8014	CG8014	145	No	AG319	0.973
141965_at	CG17271	CG17271	154	No	AG329	0.484
141966_at	CG32226	CG32226	137	No	AG329	0.416
141967_at	CG3876	CG3876	76	No	AG319	0.941
141968_at			268	No	AG467	0.747
141969_at	CG4594	CG4594	176	No	AG316	0.393
141969_at	CG4594	CG4594	176	No	AG467	0.567
141970_at			1098	No	AG317	0.793
141971_at	CG7420	CG7420	396	No	AG464	0.949
141972_at	CG9520	CG9520	260	No	AG318	0.341
141972_at	CG9520	CG9520	260	No	AG462	0.53
141973_at	nAcRalpha-80B	CG12414	173	No	AG319	0.824
141974_at	CG4561	CG4561	438	No	AG467	0.441
141974_at	CG4561	CG4561	438	No	AG495	0.461
141975_at			117	No	AG467	0.565
141976_at			232	No	AG301	0.979
141977_at			131	No	AG317	0.447
141977_at			131	No	AG466	0.513
141978_i_at			117	No	AG463	0.431
141979_r_at			96	No	AG312	0.777
141980_at	CG8889	CG8889	116	No	AG319	0.474
141980_at	CG8889	CG8889	116	No	AG467	0.382
141981_at	CG6015	CG6015	643	No	AG465	0.99
141982_at	Ost48	CG9022	191	No	AG329	0.571
141983_at	CG10157	CG10157	676	No	AG318	0.76
141984_at	CG8282	CG8282	408	No	AG313	0.939
141986_at	Pk61C	CG1210	356	No	AG329	0.363
141988_at			209	No	AG463	0.933
141989_at	Bj1	CG10480	822	No	AG329	0.823
141990_at	Uba2	CG7528	1686	No	AG462	0.71
141991_at			818	No	AG329	0.825
141992_at	CG12093	CG12093	490	No	AG466	0.921
141994_at	CG7173	CG7173	458	No	AG329	0.385
141995_at			1182	No	AG317	0.713
141996_at			792	No	AG467	0.918
141997_at	CG2263	CG2263	1287	No	AG318	0.926
141998_at	CG6621	CG6621	534	No	AG466	0.989
141999_at			585	No	AG319	0.949
142000_at	CG4980	CG4980	1925	No	AG318	0.488
142000_at	CG4980	CG4980	1925	No	AG466	0.492
142002_at	CG8636	CG8636	262	No	AG467	0.852
142003_at			255	No	AG319	0.688
142004_at	CG9436	CG9436	655	No	AG319	0.924
142005_at	BcDNA:LD24702	CG17286	794	No	AG467	0.666
142006_at	CG11660	CG11660	2555	No	AG465	0.882
142007_at	CG8831	CG8831	706	No	AG465	0.884
142008_at			1104	Yes	AG163	0.629
142009_at	Taf6L	CG10390	121	No	AG301	0.885
142010_at	CG5776	CG5776	767	No	AG462	0.884
142011_at	CG7298	CG7298	482	No	AG467	0.532
142012_at			706	No	AG466	0.985
142013_at	Hmgs	CG4311	728	No	AG329	0.359
142013_at	Hmgs	CG4311	728	No	AG462	0.4
142014_at	CG5047	CG5047	379	No	AG314	0.861
142015_at	CG30101	CG30101	2264	No	AG486	0.722
142017_at	CG9213	CG9213	154	No	AG316	0.807
142018_at	CG2218	CG2218	273	No	AG316	0.891
142019_at			846	No	AG318	0.745
142020_at	CG8783	CG8783	85	No	AG329	0.959
142021_at			392	No	AG466	0.991
142022_at			73	No	AG316	0.944
142023_at	CG7407	CG7407	124	No	AG313	0.991
142024_at	CG8461	CG8461	744	No	AG467	0.885
142025_at			91	No	AG313	0.966
142026_at	BEST:LD30049	CG5704	201	No	AG313	0.887
142027_at	CG12608	CG12608	680	No	AG317	0.761
142028_at	CG9797	CG9797	399	No	AG319	0.777
142029_at	CG2943	CG2943	431	No	AG329	0.825
142030_at	CG14222	CG14222	124	No	AG456	0.384
142031_at			549	No	AG203	0.453
142032_at	CG8306	CG8306	436	No	AG207	0.55
142034_at			358	No	AG316	0.856
142035_at	SC35	CG5442	579	No	AG327	0.721
142036_at			862	Yes	AG465	0.992
142038_at	CG7357	CG7357	1175	No	AG465	0.989
142039_s_at	gro	CG8384	2332	No	AG90	0.941
142040_at			389	No	AG462	0.656
142041_at	Pp2C1	CG2984	3167	No	AG462	0.772
142042_at	CG2944	CG2944	592	No	AG329	0.575
142043_at	CG6961	CG6961	151	No	AG207	0.392
142044_at	CG13891	CG13891	1337	No	AG163	0.337
142044_at	CG13891	CG13891	1337	No	AG329	0.341
142045_at	CG4454	CG4454	169	No	AG318	0.653
142045_at	CG4454	CG4454	169	No	AG462	0.333
142046_at			922	No	AG313	0.991
142047_at	CG32041	CG32041	1317	No	AG462	0.801
142048_at			96	No	AG313	0.703
142049_at	brm	CG5942	522	No	AG319	0.938
142050_at	CG1532	CG1532	261	No	AG467	0.706
142051_at	CG5469	CG5469	815	No	AG318	0.76
142052_at			2258	No	AG462	0.893
142053_at	CG10263	CG10263	1791	No	AG465	1
142054_at	CG8892	CG8892	956	No	AG467	0.764
142055_at			276	No	AG464	0.982
142056_at	CG4502	CG4502	70	No	AG329	0.538
142057_at			133	No	AG313	0.826
142058_at	CG5384	CG5384	981	No	AG462	0.794
142059_at	CG5589	CG5589	264	No	AG318	0.996
142060_at	CG5451	CG5451	112	No	AG313	0.388
142061_at			1427	No	AG462	0.783
142062_at	CG2371	CG2371	92	No	AG313	0.586
142063_at	CG9911	CG9911	160	No	AG467	0.438
142064_at			1254	No	AG313	0.881
142066_at	CG6461	CG6461	554	No	AG318	0.555
142066_at	CG6461	CG6461	554	No	AG466	0.436
142067_at			663	No	AG463	0.709
142068_at			519	No	AG318	0.665
142069_at	CG10165	CG10165	109	Yes	AG316	0.998
142070_at	CG30440	CG30440	152	No	AG329	0.973
142071_at	CG33113	CG33113	187	No	AG329	0.762
142072_at	oxt	CG32300	87	No	AG329	0.479
142073_at	CG18094	CG18094	374	No	AG317	0.928
142074_at	CG5694	CG5694	110	No	AG329	0.404
142075_at	CG17184	CG17184	129	No	AG327	0.609
142076_at	CG6718	CG6718	86	No	AG313	0.447
142077_at	CG13605	CG13605	291	No	AG467	0.864
142078_at	Sucb	CG10622	588	No	AG313	0.995
142079_at	CG3073	CG3073	81	No	AG313	0.917
142080_at	EG:196F3.2	CG32810	338	No	AG316	0.676
142082_at	CG4617	CG4617	259	No	AG313	0.999
142083_at	xl6	CG10203	886	No	AG163	0.448
142084_at			564	No	AG318	0.874
142085_at	dome	CG14226	815	Yes	AG462	0.914
142086_at	CG4643	CG4643	185	No	AG315	0.558
142087_at	CG3108	CG3108	5367	No	AG326	0.664
142089_at			300	No	AG316	0.671
142090_at	CG9675	CG9675	82	No	AG329	0.577
142091_at	CG5770	CG5770	71	Yes	AG297	0.748
142092_at			687	No	AG465	0.935
142093_at	GCR(ich)	CG5812	1071	No	AG329	0.628
142095_at	CG7987	CG7987	135	No	AG315	0.905
142096_at	Dcr-1	CG4792	1502	No	AG318	0.88
142097_at			568	No	AG163	0.338
142097_at			568	No	AG329	0.398
142098_at	RhoGAP5A	CG3208	195	No	AG467	0.333
142099_at			474	No	AG466	0.64
142100_at	CG9311	CG9311	145	Yes	AG329	0.612
142101_at	CG30149	CG30149	75	No	AG324	0.726
142102_at	CG5780	CG5780	129	No	AG301	0.979
142103_at			97	No	AG467	0.886
142104_at			168	No	AG487	0.694
142105_at	CG10962	CG10962	1208	Yes	AG316	0.635
142106_at	CG4822	CG4822	92	No	AG313	0.958
142107_at			647	No	AG319	0.877
142108_at	XNP	CG4548	79	No	AG212	0.381
142109_at	CG4225	CG4225	1705	No	AG318	0.84
142110_at			785	No	AG465	0.99
142111_at	CG10198	CG10198	519	No	AG329	0.938
142112_at	CG15820	CG15820	498	No	AG301	0.538
142113_at	CG7627	CG7627	111	No	AG313	0.982
142114_at	Surf6	CG4510	2557	No	AG317	0.72
142115_at	CG4797	CG4797	1616	No	AG457	0.737
142116_at	CG7381	CG7381	257	No	AG467	0.611
142117_at	CG30387	CG30387	137	No	AG319	0.556
142118_at	CG30007	CG30007	112	Yes	AG316	0.857
142119_at	CycG	CG11525	2191	No	AG329	0.949
142120_at	Vha16	CG3161	144	No	AG163	0.334
142121_at	CG14667	CG14667	1281	No	AG203	0.386
142122_at	7B2	CG1168	1115	Yes	AG475	0.412
142122_at	7B2	CG1168	1115	Yes	AG488	0.41
142123_at	emb	CG13387	786	No	AG169	0.645
142123_at	emb	CG13387	786	No	AG261	0.346
142124_at	CG12857	CG12857	144	No	AG316	0.794
142126_at	CG10732	CG10732	711	No	AG265	0.337
142127_at	vav	CG7893	415	No	AG449	0.696
142128_at	CG5053	CG5053	200	No	AG132	0.338
142128_at	CG5053	CG5053	200	No	AG200	0.483
142130_at			1280	No	AG267	0.53
142131_at	CG3382	CG3382	190	No	AG467	0.459
142134_at	CG11576	CG11576	1084	No	AG459	0.519
142135_at	nAcRalpha-30D	CG4128	369	No	AG495	0.847
142136_at	CG11142	CG11142	4426	Yes	AG498	0.924
142137_at	Ank2	CG7462	262	No	AG204	0.471
142138_at	EG:BACR7A4.15	CG3703	1984	No	AG457	0.365
142139_at	EG:BACR7A4.14	CG3699	6566	Yes	AG371	0.395
142140_at	CG6448	CG6448	4983	Yes	AG197	0.886
142141_at	CG4723	CG4723	450	No	AG456	0.905
142142_at	CG4721	CG4721	1422	No	AG202	0.591
142142_at	CG4721	CG4721	1422	No	AG482	0.337
142143_at	wun	CG8804	3559	No	AG163	0.75
142144_at	l(2)k10201	CG13951	254	No	AG301	0.53
142144_at	l(2)k10201	CG13951	254	No	AG466	0.451
142145_at	CG15385	CG15385	548	No	AG315	0.5
142146_at	CG9465	CG9465	105	No	AG467	0.505
142147_at	CG9466	CG9466	4385	Yes	AG55	1
142148_at	GNBP2	CG4144	1438	No	AG173	0.811
142149_at	CG14616	CG14616	1188	No	AG316	0.359
142151_at	CG8850	CG8850	440	No	AG320	0.591
142152_at	CG4712	CG4712	532	No	AG462	0.778
142153_at	CG4714	CG4714	100	No	AG314	0.662
142154_at	tim	CG3234	205	No	AG203	0.406
142155_at	CG12111	CG12111	1028	No	AG467	0.963
142156_at	CG2056	CG2056	259	No	AG456	0.591
142158_at	VhaPPA1-1	CG7007	7231	No	AG159	0.822
142159_at			674	No	AG329	0.765
142160_at	CG18171	CG18171	99	No	AG464	0.915
142161_s_at	CG16758	CG16758	142	No	AG202	0.865
142162_at	alpha-Man-II	CG18802	607	No	AG169	0.631
142163_s_at	alpha-Man-II	CG18802	648	No	AG459	0.839
142164_at	CG11601	CG11601	5245	No	AG267	0.379
142164_at	CG11601	CG11601	5245	No	AG458	0.404
142165_at	CG3625	CG3625	4562	No	AG172	0.963
142166_at	CG17258	CG17258	202	No	AG316	0.728
142167_at	CG17259	CG17259	3562	No	AG171	0.488
142168_at	CG12378	CG12378	69	No	AG203	0.53
142169_at	CG4468	CG4468	198	No	AG456	0.359
142169_at	CG4468	CG4468	198	No	AG488	0.59
142170_at	Tis11	CG4070	6225	Yes	AG132	0.545
142171_at	BcDNA:GH04637	CG3530	1947	No	AG327	0.408
142172_at	BcDNA:GH04637	CG3530	684	No	AG160	0.95
142173_s_at	CG33009	CG33009	5071	Yes	AG99	0.992
142174_at	CG32573	CG32573	1068	No	AG318	0.998
142175_at	CG32573	CG32573	152	No	AG315	0.656
142176_at	CG3811	CG3811	2576	No	AG261	0.72
142177_at			669	No	AG319	0.874
142178_at			75	No	AG327	0.79
142179_s_at	BcDNA:GH04929	CG18616	575	No	AG266	0.358
142180_at	CG6359	CG6359	3871	No	AG200	0.976
142181_at			1734	No	AG327	0.542
142181_at			1734	No	AG458	0.393
142182_s_at	Ppn	CG33103	24652	No	AG194	0.963
142183_at			1617	No	AG327	0.457
142184_at	CG15642	CG15642	1789	No	AG316	0.332
142184_at	CG15642	CG15642	1789	No	AG466	0.659
142185_at	Grip128	CG9201	900	Yes	AG462	0.91
142186_at	Rpn6	CG10149	3125	No	AG146	0.537
142186_at	Rpn6	CG10149	3125	No	AG199	0.43
142187_at	CG10151	CG10151	1061	No	AG203	0.697
142188_at			113	No	AG457	0.506
142190_at	Cyp6a21	CG10247	132	No	AG315	0.597
142191_at	CG9316	CG9316	226	No	AG465	0.969
142193_at			1148	No	AG461	0.376
142194_at	CG9527	CG9527	3866	No	AG202	0.477
142195_at	CG18190	CG18190	162	No	AG263	0.505
142196_at	Jheh1	CG15101	1556	No	AG169	0.491
142197_at	Grip163	CG5688	149	No	AG171	0.518
142198_at	CG5684	CG5684	1202	No	AG163	0.913
142199_at	CG3091	CG3091	174	No	AG313	0.5
142200_at	CG32477	CG32477	7524	No	AG346	0.513
142201_at	CG4363	CG4363	380	No	AG463	0.413
142201_at	CG4363	CG4363	380	No	AG488	0.417
142203_at	EG:BACN32G11.5	CG14788	2250	Yes	AG459	0.35
142205_at	BcDNA:GH06717	CG2930	993	No	AG462	0.803
142207_at	CG18528	CG18528	258	No	AG264	0.805
142208_at	CG5762	CG5762	196	No	AG318	0.986
142209_at			94	No	AG319	0.888
142211_at	CG15094	CG15094	1231	No	AG267	0.658
142213_at	CSN7b	CG2038	3287	No	AG170	0.406
142213_at	CSN7b	CG2038	3287	No	AG262	0.494
142214_at	CG12993	CG12993	211	No	AG465	0.848
142215_at	CG8568	CG8568	896	No	AG201	0.338
142216_at			749	No	AG242	0.337
142217_at	HLH3B	CG2655	548	No	AG319	0.666
142218_at	EG:155E2.5	CG2652	941	No	AG301	0.834
142219_at	Ance-4	CG8196	239	No	AG495	0.594
142220_at	CG8193	CG8193	10015	No	AG197	0.872
142221_at	Cyp9b1	CG4485	97	No	AG465	0.888
142222_at	Cyp9b2	CG4486	2758	Yes	AG486	0.476
142223_at	CG15771	CG15771	2048	No	AG164	0.393
142225_at	lola	CG12052	2048	No	AG203	0.515
142226_at	Sap-r	CG12070	6935	No	AG162	0.413
142226_at	Sap-r	CG12070	6935	No	AG172	0.553
142227_at	CG15547	CG15547	877	No	AG463	0.468
142227_at	CG15547	CG15547	877	No	AG487	0.502
142228_at	CG11342	CG11342	140	Yes	AG467	0.639
142229_at	CG14868	CG14868	1759	No	AG203	0.499
142230_at	ex	CG4114	335	No	AG132	0.382
142231_at	CG13138	CG13138	92	No	AG313	0.963
142232_at	nmd	CG5395	850	No	AG171	0.638
142234_at			2520	No	AG457	0.889
142235_at	ytr	CG18426	2336	No	AG166	0.349
142235_at	ytr	CG18426	2336	No	AG261	0.637
142236_at	CG11786	CG11786	7450	No	AG164	0.823
142237_at	CG11790	CG11790	2859	No	AG263	0.477
142238_at	CG11577	CG11577	617	Yes	AG235	0.884
142239_at	CG10424	CG10424	477	No	AG240	0.447
142241_at	CG7870	CG7870	2216	No	AG173	0.411
142242_at	CG11419	CG11419	626	No	AG456	0.978
142243_at	CG9306	CG9306	15733	Yes	AG169	0.333
142244_at	CG9305	CG9305	457	No	AG265	0.642
142245_at	TBPH	CG10327	2357	No	AG162	0.943
142246_at			1638	Yes	AG457	0.78
142247_r_at	CG15870	CG15870	487	Yes	AG457	0.447
142248_at	GLaz	CG4604	1053	No	AG203	0.449
142249_at	NetB	CG10521	4897	No	AG457	0.941
142250_at	norpA	CG3620	73	No	AG313	0.438
142250_at	norpA	CG3620	73	No	AG457	0.428
142251_at	for	CG10033	2723	No	AG141	0.602
142252_at	CG15418	CG15418	366	No	AG315	0.765
142253_at	CG10560	CG10560	193	No	AG387	0.511
142254_at	CG10562	CG10562	186	No	AG202	0.515
142255_at			1556	No	AG486	0.466
142256_at			333	No	AG462	0.693
142257_at	BcDNA:GH10614	CG10863	8173	Yes	AG477	0.396
142258_at	CG12766	CG12766	311	No	AG319	0.82
142260_at	Pp1-13C	CG9156	342	No	AG465	0.971
142261_at	CG1625	CG1625	163	No	AG467	0.805
142262_at	CG1623	CG1623	3396	No	AG165	0.522
142263_at	CG9047	CG9047	2772	No	AG165	0.425
142264_at	elk	CG5076	218	No	AG462	0.925
142265_at	CG16793	CG16793	126	No	AG314	0.667
142266_at	fan	CG7919	283	No	AG315	0.541
142267_at	CG32635	CG32635	334	No	AG316	0.485
142267_at	CG32635	CG32635	334	No	AG467	0.342
142268_at			153	No	AG467	0.696
142269_at	porin	CG6647	16857	Yes	AG166	0.915
142270_at	CG17137	CG17137	288	No	AG457	0.384
142270_at	CG17137	CG17137	288	No	AG462	0.494
142271_at	Ugt35b	CG6649	258	No	AG467	0.515
142272_at	Ugt86De	CG6653	136	No	AG488	0.742
142273_at	CG7514	CG7514	830	No	AG466	0.924
142274_at	CG18418	CG18418	260	No	AG319	0.946
142275_at	GC	CG13927	1332	No	AG264	0.4
142275_at	GC	CG13927	1332	No	AG325	0.368
142276_at	zfh2	CG1449	391	No	AG146	0.388
142276_at	zfh2	CG1449	391	No	AG198	0.47
142277_at	CG8086	CG8086	871	No	AG489	0.708
142278_at	CG8086	CG8086	877	No	AG467	0.922
142279_at	bw	CG17632	518	Yes	AG213	0.431
142279_at	bw	CG17632	518	Yes	AG260	0.387
142280_at	dom	CG9696	1241	Yes	AG198	0.983
142281_at	CG10188	CG10188	1562	No	AG458	0.56
142282_at	CG10186	CG10186	738	No	AG496	0.654
142283_at			1662	No	AG146	0.681
142284_at	tup	CG10619	166	No	AG146	0.896
142285_at	mRpL13	CG10603	5275	No	AG171	0.689
142286_at	CG6282	CG6282	853	No	AG319	0.336
142287_at			614	No	AG316	0.932
142288_at	CG18682	CG18682	134	No	AG467	0.72
142289_i_at	CG31140	CG31140	773	No	AG316	0.954
142290_r_at	CG31140	CG31140	1034	No	AG315	0.53
142291_at	PpD3	CG8402	1339	No	AG166	0.933
142292_at	Cyp313a4	CG6802	336	No	AG466	0.952
142294_at			551	No	AG169	0.502
142295_at	tsr	CG4254	15644	No	AG201	0.667
142296_at	gammaSnap	CG3988	1126	No	AG163	0.566
142297_at	KCNQ	CG33135	665	No	AG496	0.688
142298_at	CG12214	CG12214	814	Yes	AG498	0.699
142299_at	Pi3K59F	CG5373	890	No	AG465	1
142300_at	glec	CG6575	5374	No	AG172	0.628
142301_s_at	CG11711	CG11711	3584	Yes	AG410	0.736
142302_at	spir	CG10076	2846	No	AG164	0.852
142304_at			136	No	AG467	0.926
142306_at	CG3386	CG3386	1336	No	AG263	0.631
142307_at	CG3371	CG3371	703	No	AG264	0.738
142308_at	CG9487	CG9487	749	No	AG209	0.37
142308_at	CG9487	CG9487	749	No	AG462	0.51
142309_at			1222	Yes	AG132	0.52
142310_at	alpha-Est7	CG1112	234	No	AG319	0.384
142311_at	Ubc84D	CG12799	731	Yes	AG466	0.739
142312_at			825	No	AG203	0.578
142313_at	Gr66a	CG7189	218	No	AG467	0.918
142314_at	CG7188	CG7188	11053	No	AG198	0.74
142315_at	CG13022	CG13022	408	No	AG315	0.448
142315_at	CG13022	CG13022	408	No	AG462	0.374
142316_at	CG9665	CG9665	616	No	AG467	0.761
142317_at	CG10298	CG10298	382	Yes	AG466	0.753
142318_at	CG17919	CG17919	3979	No	AG212	0.491
142319_at	CG32912	CG32912	644	No	AG329	0.842
142320_at	antdh	CG1386	296	No	AG464	0.833
142321_at	CG1394	CG1394	719	No	AG465	0.993
142322_at	CG18469	CG18469	226	No	AG462	0.344
142322_at	CG18469	CG18469	226	No	AG487	0.516
142323_at	BEST:GH14656	CG12699	209	No	AG467	0.572
142324_at	BcDNA:GH03753	CG10618	1211	No	AG212	0.378
142325_at	CG10675	CG10675	189	No	AG265	0.44
142326_at	CG16957	CG16957	88	No	AG456	0.614
142327_at	CG10859	CG10859	280	Yes	AG466	0.93
142328_at	CG32333	CG32333	364	No	AG467	0.443
142329_at	CG32333	CG32333	1311	No	AG496	0.99
142331_i_at			188	No	AG301	0.381
142331_i_at			188	No	AG466	0.493
142332_f_at			665	No	AG316	0.573
142332_f_at			665	No	AG462	0.393
142333_at	bonsai	CG4207	3806	No	AG163	0.385
142333_at	bonsai	CG4207	3806	No	AG170	0.518
142334_at	Dhc64C	CG7507	185	No	AG301	0.408
142334_at	Dhc64C	CG7507	185	No	AG467	0.404
142335_at	CG9391	CG9391	1966	No	AG457	0.834
142336_at	CG9389	CG9389	505	No	AG301	0.377
142336_at	CG9389	CG9389	505	No	AG466	0.622
142337_at	tomosyn	CG17762	1190	No	AG204	0.445
142338_at	Ptp4E	CG6899	1284	No	AG133	0.372
142338_at	Ptp4E	CG6899	1284	No	AG182	0.429
142339_at	wit	CG10776	1192	No	AG456	0.777
142340_at	Faa	CG14993	1513	No	AG164	0.343
142340_at	Faa	CG14993	1513	No	AG267	0.453
142341_at			423	No	AG459	0.408
142342_at	cyc	CG8727	804	No	AG462	0.839
142343_at	Fibp	CG8660	1572	No	AG173	0.858
142344_at	SK	CG10706	685	No	AG203	0.418
142345_at			800	No	AG465	0.995
142346_at	PH4alphaMP	CG9726	115	No	AG315	0.612
142347_at	PH4alphaNE1	CG9728	1594	No	AG462	1
142348_at	CG1776	CG1776	1580	No	AG203	0.775
142349_at	yellow-f	CG18550	339	No	AG466	0.96
142350_at	yellow-f2	CG8063	947	No	AG457	0.33
142350_at	yellow-f2	CG8063	947	No	AG488	0.62
142351_at			104	No	AG487	0.49
142352_at	CG8768	CG8768	745	No	AG326	0.515
142353_at			354	Yes	AG467	0.412
142356_at	RfaBp	CG11064	18697	No	AG198	0.839
142357_at	EG:131F2.3	CG14812	924	Yes	AG261	0.896
142358_at	deltaCOP	CG14813	2738	No	AG168	0.485
142360_at	CG6704	CG6704	657	No	AG99	0.988
142361_at	CG18568	CG18568	184	No	AG465	0.982
142362_at	tipE	CG1232	299	No	AG464	0.971
142363_at	R	CG1956	1759	Yes	AG132	0.788
142364_at	HBS1	CG1898	1444	No	AG263	0.464
142365_at	CG31619	CG31619	1894	No	AG458	0.434
142366_at	DopR	CG9652	528	No	AG467	0.882
142367_at	CG9649	CG9649	606	No	AG316	0.78
142368_at			700	No	AG464	0.946
142369_at			181	No	AG313	0.844
142371_at	NaPi-T	CG10207	137	No	AG301	0.989
142373_at	CG18519	CG18519	844	No	AG301	0.989
142375_at	CG9483	CG9483	102	No	AG467	0.806
142376_at			1587	No	AG466	0.951
142379_s_at	CG18476	CG18476	1314	Yes	AG319	0.487
142379_s_at	CG18476	CG18476	1314	Yes	AG462	0.37
142380_at	Vha68-1	CG12403	2132	No	AG164	0.527
142381_at	CG12404	CG12404	2367	Yes	AG459	0.706
142384_at			224	No	AG311	0.976
142385_at	Dcr-2	CG6493	843	No	AG203	0.487
142386_at	CG6484	CG6484	346	No	AG95	0.446
142387_at			817	No	AG467	0.963
142388_at	CG9447	CG9447	825	No	AG301	0.589
142388_at	CG9447	CG9447	825	No	AG466	0.408
142389_at	CG3257	CG3257	1113	No	AG458	0.604
142390_at	CG3246	CG3246	3134	No	AG163	0.464
142390_at	CG3246	CG3246	3134	No	AG170	0.504
142391_at	CG17377	CG17377	162	No	AG466	0.826
142392_at	CG17376	CG17376	198	No	AG317	0.92
142394_at	CG1090	CG1090	882	No	AG203	0.711
142397_at			629	No	AG465	0.935
142398_at	CG13200	CG13200	2474	Yes	AG467	0.746
142399_at	CG9027	CG9027	1102	No	AG77	0.534
142400_at	rha	CG11908	90	No	AG467	0.335
142402_at	CG16749	CG16749	872	No	AG489	0.33
142403_at	CG8866	CG8866	604	No	AG460	0.882
142404_s_at	BcDNA:GH24095	CG17230	595	No	AG327	0.851
142405_at	CG6938	CG6938	249	No	AG316	0.92
142406_at	CG6931	CG6931	336	No	AG318	0.913
142407_at	CG4753	CG4753	9693	No	AG171	0.558
142408_at	CG4729	CG4729	2351	No	AG261	0.646
142409_at	PIP5K59B	CG3682	951	No	AG329	0.618
142410_at	CG32705	CG32705	487	No	AG456	0.726
142411_at	CG17205	CG17205	1329	No	AG325	0.758
142412_at	CG2278	CG2278	1344	No	AG465	0.996
142413_at	CG11314	CG11314	10545	No	AG168	0.335
142415_at	Nmda1	CG3798	845	No	AG123	0.487
142417_at	Drl-2	CG3915	94	No	AG315	0.678
142418_at	CG4641	CG4641	924	No	AG458	0.347
142419_at	CG12057	CG12057	1927	No	AG432	0.473
142420_at	CG12056	CG12056	847	Yes	AG457	0.47
142421_at	CG6766	CG6766	2396	No	AG171	0.931
142422_at	CG6785	CG6785	997	No	AG316	0.682
142423_at	CG1607	CG1607	2072	No	AG203	0.432
142424_at	CG15482	CG15482	1332	No	AG463	0.997
142425_at	kek4	CG9431	172	No	AG465	0.887
142427_at	CG4629	CG4629	381	No	AG477	0.747
142428_at	CG4644	CG4644	3558	No	AG263	0.516
142428_at	CG4644	CG4644	3558	No	AG458	0.345
142429_at	CG14089	CG14089	753	No	AG457	0.464
142429_at	CG14089	CG14089	753	No	AG462	0.435
142430_at	Tdp1	CG8825	407	No	AG316	0.99
142431_at	Tdp1	CG8825	309	No	AG301	0.985
142432_at	CG14937	CG14937	207	No	AG318	0.837
142433_at	CG2811	CG2811	1598	No	AG472	0.575
142434_at	CG2803	CG2803	4708	No	AG164	0.455
142436_at			390	No	AG329	0.98
142437_at	Pbprp5	CG6641	1421	No	AG477	0.456
142438_at			317	No	AG466	0.717
142440_at	CG14313	CG14313	702	Yes	AG318	0.339
142440_at	CG14313	CG14313	702	Yes	AG466	0.608
142441_at	G-oalpha47A	CG2204	4660	No	AG133	0.566
142442_at	CG17282	CG17282	407	No	AG263	0.351
142443_at	CG10777	CG10777	2571	No	AG462	0.679
142445_at	U26	CG13401	647	No	AG319	0.614
142447_at	CG7639	CG7639	597	No	AG169	0.436
142448_at	CG6040	CG6040	749	No	AG169	0.457
142449_at	CG4957	CG4957	780	No	AG200	0.7
142451_at	Ell	CG32217	429	Yes	AG119	0.426
142452_at	sqd	CG16901	4330	No	AG133	0.912
142455_at			2100	No	AG458	0.357
142456_at	CG11779	CG11779	740	No	AG457	0.427
142457_at	CG10340	CG10340	4195	No	AG171	0.87
142458_at	CG12783	CG12783	602	No	AG466	0.94
142459_at	pan	CG17964	317	No	AG164	0.347
142460_at	CG11357	CG11357	1872	No	AG235	0.587
142461_at	CG11300	CG11300	1675	No	AG432	0.363
142462_at	CG5532	CG5532	9010	No	AG168	0.765
142463_at	CG14897	CG14897	87	Yes	AG388	0.462
142464_at	CG14229	CG14229	334	No	AG235	0.957
142466_at	PP2A-B'	CG7913	169	No	AG204	0.633
142468_at	Socs16D	CG8146	853	No	AG169	0.408
142469_at	chif	CG5813	1747	No	AG170	0.352
142470_s_at			395	No	AG458	0.481
142471_r_at			11486	No	AG462	0.441
142472_at	RpL3	CG4863	44726	No	AG458	0.332
142473_at	CG17726	CG17726	742	Yes	AG457	0.585
142474_at	CG14955	CG14955	250	No	AG465	0.914
142475_at	CG14438	CG14438	1625	No	AG456	0.964
142476_at			261	No	AG301	0.437
142476_at			261	No	AG467	0.423
142477_at			593	No	AG164	0.406
142478_at	CG13252	CG13252	404	No	AG170	0.353
142480_at			1170	No	AG415	0.647
142481_at	CG12819	CG12819	899	No	AG164	0.611
142482_at	CLIP-190	CG5020	1161	No	AG146	0.621
142483_at	RecQ4	CG7487	214	No	AG458	0.397
142484_at	caz	CG3606	1502	No	AG132	0.865
142485_at	lola	CG12052	1140	No	AG164	0.447
142486_at			358	No	AG466	0.795
142487_s_at	CG14714	CG14714	1247	No	AG476	0.516
142488_s_at	CG14715	CG14715	2748	No	AG261	0.402
142489_at			142	Yes	AG316	0.925
142490_at	cdi	CG6027	313	No	AG123	0.53
142490_at	cdi	CG6027	313	No	AG146	0.351
142491_at	CG11870	CG11870	2392	Yes	AG160	0.956
142492_at	Esp	CG7005	2301	No	AG328	0.41
142494_at	sesB	CG16944	21761	Yes	AG201	0.547
142495_at	Ant2	CG1683	582	No	AG462	0.663
142496_at			552	No	AG464	0.953
142498_at	CG1746	CG1746	13359	No	AG165	0.654
142499_at	colt	CG3057	6162	Yes	AG212	1
142501_at			91	Yes	AG301	0.705
142502_at			1250	Yes	AG457	0.518
142503_at	l(1)dd4	CG10988	303	No	AG264	0.865
142504_s_at	g	CG10986	259	No	AG203	0.36
142505_at	eIF-3p40	CG9124	13603	No	AG166	0.695
142506_at	CG9121	CG9121	2278	No	AG319	0.34
142506_at	CG9121	CG9121	2278	No	AG462	0.582
142507_s_at	CG3800	CG3800	18431	No	AG164	0.835
142508_at	CG3800	CG3800	11185	No	AG183	0.78
142509_at			535	No	AG459	0.535
142510_at	EfTuM	CG6050	4731	No	AG399	0.497
142511_at	CG4611	CG4611	559	No	AG265	0.371
142512_at	CG4603	CG4603	760	No	AG399	0.535
142513_at	CG16974	CG16974	1441	No	AG201	0.832
142515_at	fau	CG6544	4026	No	AG202	0.609
142516_at	CG10077	CG10077	2822	No	AG197	0.864
142517_at	RhoGEF3	CG1225	554	No	AG203	0.471
142518_at	Nckx30C	CG18660	1805	No	AG203	0.756
142519_at	Dscam	CG17800	1685	No	AG267	0.625
142520_at	Atpalpha	CG5670	13056	No	AG164	0.926
142521_at	CG7053	CG7053	917	No	AG457	0.902
142522_at			309	No	AG477	0.42
142523_at	CG9297	CG9297	3723	Yes	AG489	0.425
142524_at	CG1841	CG1841	1106	No	AG459	0.566
142525_at	CG11155	CG11155	515	No	AG146	0.947
142527_at	CG30389	CG30389	399	No	AG204	0.567
142528_at	CG6498	CG6498	1484	No	AG461	0.493
142529_s_at	CG7945	CG7945	1308	No	AG167	0.747
142530_at	CG5319	CG5319	2318	No	AG202	0.672
142531_at	eIF-2beta	CG4153	9921	No	AG168	0.849
142532_at	CG10627	CG10627	2792	No	AG172	0.887
142533_at	mira	CG12249	1789	No	AG198	0.543
142534_at	Hs6st	CG4451	624	No	AG132	0.717
142535_at	EG:BACR7A4.16	CG3026	698	No	AG318	0.332
142535_at	EG:BACR7A4.16	CG3026	698	No	AG462	0.653
142536_at	Klp31E	CG5300	224	No	AG165	0.364
142536_at	Klp31E	CG5300	224	No	AG468	0.379
142537_at	CG17530	CG17530	6458	No	AG176	0.578
142539_at	RhoGAP71E	CG32149	2442	No	AG267	0.622
142541_at	mRpL14	CG14048	2178	No	AG476	0.4
142542_at	ptr	CG2841	296	No	AG489	0.851
142543_at	Fer3	CG6913	291	No	AG163	0.518
142544_at	CG7372	CG7372	238	No	AG235	0.397
142544_at	CG7372	CG7372	238	No	AG261	0.57
142545_at	RpA-70	CG9633	1038	No	AG171	0.409
142546_at	CG18228	CG18228	112	No	AG315	0.969
142547_at	CG9001	CG9001	194	No	AG315	0.969
142548_at	CG9000	CG9000	2521	No	AG265	0.479
142549_at			846	Yes	AG457	0.937
142550_at	l(3)mbt	CG5954	954	No	AG200	0.556
142551_at	CG14262	CG14262	421	No	AG319	0.49
142551_at	CG14262	CG14262	421	No	AG467	0.441
142552_at	trk	CG5619	93	No	AG310	0.983
142553_at	CG5640	CG5640	859	No	AG133	0.494
142553_at	CG5640	CG5640	859	No	AG201	0.422
142554_at	Unc-76	CG3981	1628	No	AG172	0.624
142556_at	nuf	CG7867	1958	No	AG201	0.89
142557_at			278	No	AG212	0.379
142558_s_at	Eb1	CG3265	2734	No	AG127	0.431
142559_at	CG7466	CG7466	1290	No	AG267	0.492
142560_at	awd	CG2210	24045	No	AG461	0.441
142561_at	CG2245	CG2245	817	No	AG459	0.838
142562_at	CG7331	CG7331	1113	No	AG458	0.5
142563_at	Paf-AHalpha	CG8962	865	No	AG240	0.495
142564_at	CG8959	CG8959	2405	Yes	AG462	0.968
142565_at	CG12424	CG12424	724	No	AG197	0.777
142566_at	CG2926	CG2926	954	No	AG199	0.346
142567_at	isopeptidase-T-3	CG11025	495	No	AG265	0.666
142569_at	slgA	CG1417	1121	No	AG160	0.963
142570_at	Lap1	CG10255	175	No	AG267	0.608
142571_at	CG7085	CG7085	3752	No	AG164	0.975
142572_at	klg	CG6669	587	No	AG164	0.469
142573_at	ed	CG12676	1921	No	AG164	0.752
142574_at	CG8600	CG8600	13951	Yes	AG164	0.472
142576_at	CG32685	CG32685	2676	No	AG169	0.963
142577_at	CG32685	CG32685	907	No	AG203	0.342
142579_at	NHP2	CG5258	1606	No	AG200	0.929
142580_at	CG5272	CG5272	162	No	AG316	0.569
142581_at	Trn	CG7398	896	Yes	AG90	0.824
142582_at	tws	CG6235	825	No	AG160	0.851
142583_at	CG9090	CG9090	4225	No	AG457	0.363
142586_at	CG5346	CG5346	1620	Yes	AG163	0.374
142587_at			1819	Yes	AG94	0.591
142589_at	CG9056	CG9056	1458	No	AG458	0.464
142590_at	CG9066	CG9066	1325	No	AG165	0.616
142591_at	M6	CG7540	2839	No	AG172	0.943
142593_at	PTP-ER	CG9856	272	No	AG160	0.879
142594_at	CG11799	CG11799	1399	No	AG132	0.923
142596_at	CG5739	CG5739	2479	No	AG263	0.806
142597_at	CG5734	CG5734	1401	No	AG456	0.868
142598_at	CG4907	CG4907	536	No	AG301	1
142599_at	CG31151	CG31151	1348	No	AG164	0.538
142600_at	CG5787	CG5787	786	No	AG262	0.767
142603_at	EG:8D8.8	CG11418	938	Yes	AG320	0.343
142604_at			869	No	AG201	0.565
142605_at			2235	No	AG127	0.377
142607_at	CG8014	CG8014	917	No	AG261	0.609
142608_at	CG11620	CG11620	1461	Yes	AG462	0.767
142609_at	rib	CG7230	902	No	AG267	0.682
142610_at	CG17270	CG17270	1701	Yes	AG456	0.498
142611_at	CG17271	CG17271	1303	No	AG167	0.728
142612_at	CG11760	CG11760	2833	Yes	AG90	1
142613_at	CG6480	CG6480	889	No	AG261	0.474
142614_at	CG32226	CG32226	956	No	AG146	0.758
142616_at	CG15880	CG15880	575	No	AG316	0.348
142616_at	CG15880	CG15880	575	No	AG466	0.56
142617_at	CG3876	CG3876	483	No	AG235	0.407
142619_at	CG18335	CG18335	642	Yes	AG467	0.647
142620_at			199	No	AG313	0.999
142621_at	CG10220	CG10220	999	No	AG264	0.455
142622_at	CalpB	CG8107	1052	No	AG460	0.55
142623_at			2927	No	AG504	0.97
142624_at	CG18542	CG18542	597	No	AG236	0.541
142625_s_at	Dhc62B	CG15804	1306	No	AG467	0.942
142626_at	nerfin-1	CG13906	743	No	AG320	0.891
142627_at	CG4598	CG4598	3811	No	AG212	0.717
142628_at	CG4594	CG4594	801	No	AG462	0.755
142630_at	CG32133	CG32133	262	No	AG488	0.575
142631_at			881	No	AG172	0.774
142632_at	CG10555	CG10555	1389	No	AG462	0.504
142633_at	Axs	CG9703	1954	No	AG457	0.914
142634_at	CG8443	CG8443	1185	Yes	AG99	0.459
142635_at	unc-5	CG8166	3035	Yes	AG367	0.671
142636_at	CG18604	CG18604	684	No	AG203	0.485
142637_at	Amph	CG8604	725	No	AG95	0.741
142638_at	2002-01-09	CG4173	2934	No	AG200	0.676
142639_at	CG16953	CG16953	856	Yes	AG164	0.711
142640_at	CG18131	CG18131	641	No	AG465	0.985
142642_at			380	No	AG296	0.336
142644_s_at	nAcRalpha-80B	CG12414	337	No	AG235	0.648
142645_r_at	nAcRalpha-80B	CG12414	833	No	AG327	0.609
142647_at	CG31092	CG31092	174	Yes	AG329	0.849
142649_at	CG4561	CG4561	7200	No	AG168	0.812
142650_s_at	BcDNA:LD21177	CG8431	167	No	AG474	0.672
142651_at			641	No	AG264	0.405
142652_at	chp	CG1744	474	Yes	AG318	0.452
142652_at	chp	CG1744	474	Yes	AG466	0.546
142654_at	ird5	CG4201	177	No	AG263	0.372
142656_at	Dbp73D	CG9680	163	No	AG263	0.88
142657_at	PGRP-SB1	CG9681	930	No	AG463	0.677
142658_at	sbb	CG5580	2566	No	AG458	0.734
142659_at	l(2)k14710	CG8325	733	No	AG147	0.961
142660_at	CG17994	CG17994	277	No	AG319	0.571
142661_at	Vha100-2	CG18617	7833	No	AG407	0.382
142662_at	CG7678	CG7678	1188	No	AG296	0.47
142664_at	CG8889	CG8889	300	No	AG241	0.469
142664_at	CG8889	CG8889	300	No	AG261	0.441
142665_at	swa	CG3429	127	No	AG465	0.978
142667_at	CG6015	CG6015	1161	No	AG264	0.985
142668_at	His3.3B	CG8989	28360	No	AG164	0.692
142669_at	Ost48	CG9022	4663	Yes	AG266	0.33
142670_at	Nrt	CG9704	126	No	AG148	0.426
142672_at	CG10157	CG10157	1735	No	AG213	0.568
142673_at	CG8292	CG8292	235	No	AG457	0.34
142674_at	CG8282	CG8282	1865	No	AG261	0.443
142675_at	BcDNA:LD22087	CG10254	2388	No	AG165	0.726
142676_at	CG13819	CG13819	1447	No	AG462	0.879
142677_s_at	Pk61C	CG1210	1137	No	AG146	0.82
142678_at	G-ialpha65A	CG10060	1328	No	AG91	0.348
142679_at	CG10063	CG10063	409	No	AG318	0.957
142680_at	CG5280	CG5280	207	No	AG466	0.881
142681_at	Picot	CG8098	2975	Yes	AG488	0.555
142682_at	Nach	CG8178	166	No	AG316	0.47
142682_at	Nach	CG8178	166	No	AG467	0.445
142683_s_at	Amy-p	CG18730	2103	Yes	AG92	0.831
142684_at	CG7550	CG7550	760	No	AG319	0.421
142684_at	CG7550	CG7550	760	No	AG462	0.519
142685_at	Uba2	CG7528	3599	No	AG461	0.48
142686_at	Bx42	CG8264	1708	No	AG201	0.367
142686_at	Bx42	CG8264	1708	No	AG262	0.395
142687_at	CG7766	CG7766	2116	Yes	AG458	0.356
142688_at	BG:DS04929.3	CG15269	484	No	AG209	0.772
142689_at	CG13569	CG13569	468	No	AG464	0.985
142691_at	CG12093	CG12093	4580	No	AG327	0.881
142692_at	Hel25E	CG7269	5371	No	AG201	0.384
142693_at	CG14015	CG14015	564	No	AG315	0.504
142693_at	CG14015	CG14015	564	No	AG467	0.38
142694_at	CG7177	CG7177	1199	No	AG160	0.942
142695_at	CG7173	CG7173	7057	Yes	AG110	0.988
142696_at	BcDNA:LD23830	CG8801	8490	No	AG213	0.348
142696_at	BcDNA:LD23830	CG8801	8490	No	AG261	0.408
142697_at	CG8800	CG8800	199	No	AG327	0.49
142697_at	CG8800	CG8800	199	No	AG457	0.348
142698_at			1076	Yes	AG462	0.826
142699_at	CG9444	CG9444	3351	Yes	AG318	0.762
142700_at			7502	No	AG267	0.605
142701_at	CG17982	CG17982	1296	No	AG313	0.972
142702_at	CG2263	CG2263	2080	No	AG459	0.499
142704_at	CG6621	CG6621	1290	No	AG327	0.555
142705_at	Pros26	CG4097	4442	No	AG263	0.767
142706_at	CG4098	CG4098	1044	No	AG316	0.968
142707_at	CG12259	CG12259	1377	No	AG263	0.414
142707_at	CG12259	CG12259	1377	No	AG458	0.336
142708_at	CG4980	CG4980	525	No	AG262	0.503
142709_s_at	CG6543	CG6543	4432	Yes	AG171	0.346
142710_at	Bzd	CG13761	1070	No	AG324	0.411
142711_at	CG8636	CG8636	4902	No	AG166	0.89
142712_at	CG17279	CG17279	167	No	AG457	0.34
142713_at	Dref	CG5838	737	No	AG163	0.518
142714_at	CG5850	CG5850	1041	No	AG267	0.841
142716_at	CG9436	CG9436	2539	Yes	AG475	0.458
142717_at	tra	CG16724	255	No	AG203	0.655
142718_at	BcDNA:LD24702	CG17286	1450	No	AG319	0.875
142719_at	CG6071	CG6071	210	No	AG315	0.525
142719_at	CG6071	CG6071	210	No	AG462	0.388
142720_at	CG11660	CG11660	352	Yes	AG90	0.992
142721_at	CG13154	CG13154	546	No	AG320	0.466
142722_at	CG8831	CG8831	1437	No	AG458	0.578
142723_at	Arf79F	CG8385	5222	No	AG123	0.553
142723_at	Arf79F	CG8385	5222	No	AG146	0.439
142725_at	CG2519	CG2519	977	No	AG164	0.621
142726_at	Taf6L	CG10390	246	Yes	AG329	0.909
142727_at	CG17036	CG17036	746	No	AG467	0.724
142728_at	CG5776	CG5776	284	No	AG316	0.807
142729_at	Gtp-bp	CG2522	1296	No	AG467	0.848
142730_at	CG4532	CG4532	2628	No	AG449	0.814
142731_at	orb	CG10868	89	No	AG313	0.715
142732_at	CG7306	CG7306	1262	No	AG466	0.624
142733_at	CG7298	CG7298	3379	Yes	AG47	1
142734_at	CG7049	CG7049	447	No	AG457	0.477
142735_at	CG7047	CG7047	7445	No	AG168	0.439
142736_s_at	Hmgs	CG4311	11272	Yes	AG146	0.348
142736_s_at	Hmgs	CG4311	11272	Yes	AG197	0.337
142737_at	CG5059	CG5059	5354	No	AG197	0.814
142738_at	CG5047	CG5047	258	Yes	AG265	0.481
142739_at			143	No	AG325	0.341
142740_at	CG6673	CG6673	460	No	AG458	0.479
142741_at	CG30101	CG30101	5513	No	AG514	0.941
142742_at	CG30101	CG30101	19854	No	AG498	0.762
142743_at			454	No	AG265	0.645
142744_at	CG2678	CG2678	594	No	AG462	0.881
142745_at	mus308	CG6019	99	No	AG319	0.346
142745_at	mus308	CG6019	99	No	AG457	0.464
142746_at	Men	CG10120	2368	Yes	AG159	0.557
142747_at	CG17912	CG17912	1425	No	AG457	0.739
142748_at	CG3680	CG3680	593	No	AG148	0.838
142749_at	Ac3	CG1506	556	No	AG131	0.413
142749_at	Ac3	CG1506	556	No	AG147	0.577
142750_at	Pi3K68D	CG11621	169	No	AG148	0.876
142751_at	CG15643	CG15643	802	No	AG457	0.593
142753_at	CG15536	CG15536	259	No	AG319	0.969
142754_at	CG2218	CG2218	4400	No	AG458	0.561
142755_s_at	BcDNA:LD28247	CG2061	432	No	AG329	0.789
142756_at	CG2076	CG2076	3988	Yes	AG329	0.698
142757_at	Dhod	CG9741	935	No	AG212	0.603
142758_at	Mkk4	CG9738	747	No	AG160	0.833
142759_at	CG17359	CG17359	468	Yes	AG263	0.503
142761_at	CG13386	CG13386	609	No	AG467	0.52
142761_at	CG13386	CG13386	609	No	AG488	0.383
142763_at	myotubularin	CG9115	2501	No	AG171	0.784
142764_at	CG9109	CG9109	1955	No	AG462	0.865
142766_at			1276	No	AG482	0.555
142767_at			1412	No	AG325	0.414
142768_at	CG7407	CG7407	589	No	AG465	0.793
142769_at	CG11905	CG11905	1854	No	AG273	0.616
142770_at	CG8464	CG8464	331	No	AG459	0.377
142771_at	CG8461	CG8461	625	No	AG261	0.623
142772_at	CG12864	CG12864	464	Yes	AG459	0.791
142773_at			936	No	AG467	0.987
142774_at	CG32306	CG32306	572	No	AG322	0.45
142775_at	cad	CG1759	1374	No	AG204	0.622
142776_at	CG17680	CG17680	3802	No	AG263	0.72
142777_at	wapl	CG3707	547	No	AG90	0.967
142778_at	bcn92	CG3717	1258	No	AG261	0.527
142779_at	CG15879	CG15879	214	No	AG467	0.797
142781_at	CG14648	CG14648	3240	Yes	AG197	0.982
142782_s_at	CG9123	CG9123	1074	No	AG261	0.742
142783_at	CG9793	CG9793	102	No	AG202	0.498
142783_at	CG9793	CG9793	102	No	AG235	0.359
142784_at	CG9797	CG9797	2070	Yes	AG261	0.892
142785_at	mRpS9	CG2957	2313	No	AG200	0.358
142786_at	CG2943	CG2943	6417	No	AG169	0.743
142787_at	CG14221	CG14221	1017	No	AG319	0.79
142789_at	Nedd4	CG7555	1236	No	AG164	0.701
142790_at	CG32813	CG32813	2413	Yes	AG164	0.465
142792_at	CG11386	CG11386	622	No	AG319	0.377
142792_at	CG11386	CG11386	622	No	AG462	0.588
142793_at	CaMKII	CG18069	1341	No	AG123	0.963
142794_at	Lk6	CG17342	2891	No	AG197	0.991
142795_at	CG8311	CG8311	778	No	AG320	0.625
142796_at	CG8306	CG8306	10346	No	AG197	0.829
142797_at	H	CG5460	258	No	AG131	0.345
142797_at	H	CG5460	258	No	AG148	0.449
142798_at	RpS9	CG3395	44748	No	AG458	0.339
142799_at	CG3408	CG3408	492	No	AG172	0.677
142800_at	Su(dx)	CG4244	1015	No	AG165	0.412
142802_at	CG13895	CG13895	284	Yes	AG163	0.716
142803_at	CG5435	CG5435	785	No	AG317	0.981
142804_at	SC35	CG5442	5819	Yes	AG164	0.365
142805_at	nos	CG5637	2027	Yes	AG318	0.566
142805_at	nos	CG5637	2027	Yes	AG462	0.427
142806_at	gammaTub37C	CG17566	1628	No	AG466	0.797
142807_at	CG17567	CG17567	1198	No	AG301	0.537
142807_at	CG17567	CG17567	1198	No	AG466	0.46
142808_at	CG12063	CG12063	1133	Yes	AG110	0.985
142809_at			309	No	AG465	0.703
142810_at	Or43b	CG17853	561	No	AG462	0.642
142811_at	CG15835	CG15835	336	No	AG88	0.596
142812_at	CG17090	CG17090	1891	No	AG204	0.443
142813_at			1489	No	AG146	0.414
142814_at	Antp	CG1028	878	No	AG131	0.912
142815_at	raps	CG5692	4185	No	AG264	0.335
142816_at	CG17801	CG17801	117	No	AG301	0.874
142817_at	CG7357	CG7357	233	No	AG247	0.401
142817_at	CG7357	CG7357	233	No	AG89	0.456
142818_at	CG1812	CG1812	1007	No	AG457	0.525
142819_at	E(spl)	CG8365	368	No	AG328	0.648
142820_at	gro	CG8384	2121	No	AG146	0.702
142821_at	Nak	CG10637	1665	No	AG458	0.565
142822_at	CG10623	CG10623	358	No	AG467	0.403
142823_at	rap	CG3000	544	No	AG192	0.891
142824_at	Pp2C1	CG2984	1107	No	AG178	0.96
142825_s_at	CG2944	CG2944	1246	No	AG127	0.632
142826_at	mnb	CG7826	1644	No	AG457	0.905
142827_at	CG9007	CG9007	502	No	AG164	0.374
142828_at			125	No	AG314	0.556
142829_at	CG6961	CG6961	4040	No	AG260	0.447
142830_at			1835	Yes	AG123	1
142831_at	CG13891	CG13891	743	No	AG467	0.866
142832_at	CG17009	CG17009	389	No	AG316	0.357
142832_at	CG17009	CG17009	389	No	AG466	0.592
142833_at	CG4454	CG4454	1091	No	AG259	0.978
142834_at	Irp-1A	CG4900	697	No	AG171	0.397
142835_at	CG31151	CG31151	608	No	AG210	0.587
142836_at			824	Yes	AG119	1
142838_at	bcd	CG1034	216	No	AG88	0.478
142839_at	BG:DS00276.8	CG1162	119	No	AG301	0.515
142839_at	BG:DS00276.8	CG1162	119	No	AG466	0.458
142840_s_at	brm	CG5942	1132	No	AG201	0.527
142841_at	CG10998	CG10998	802	No	AG317	0.477
142841_at	CG10998	CG10998	802	No	AG462	0.485
142842_at	CG1532	CG1532	4275	No	AG171	0.71
142844_at	CG5469	CG5469	1591	Yes	AG45	1
142845_at	Tm1	CG4898	2112	No	AG463	0.683
142846_at	Zpr1	CG9060	2321	No	AG458	0.501
142847_at	CG9034	CG9034	5591	No	AG459	0.53
142848_at	CG10268	CG10268	2041	Yes	AG95	0.959
142849_at	CG10263	CG10263	1173	No	AG327	0.532
142850_at	CG7288	CG7288	348	No	AG457	0.919
142851_at	CG8891	CG8891	1098	No	AG457	0.918
142852_at	CG8892	CG8892	1396	No	AG327	0.818
142853_at	Prosalpha7	CG1519	1702	No	AG171	0.38
142853_at	Prosalpha7	CG1519	1702	No	AG265	0.388
142854_at	Orc6	CG1584	245	No	AG462	0.836
142855_at	CG14224	CG14224	1339	No	AG457	0.388
142856_at	CG4497	CG4497	4573	No	AG462	0.38
142857_at	CG4502	CG4502	561	No	AG235	0.625
142858_at	Chd1	CG3733	4601	Yes	AG200	0.848
142859_at	CG13650	CG13650	388	No	AG329	0.948
142860_at			596	No	AG240	0.487
142860_at			596	No	AG260	0.439
142861_at	Rab10	CG17060	618	No	AG449	0.646
142862_at	CG5385	CG5385	1425	No	AG201	0.691
142863_at	CG5384	CG5384	1098	No	AG164	0.693
142864_at			3943	No	AG146	0.859
142865_at	CG5589	CG5589	366	No	AG261	0.446
142866_at	CG12269	CG12269	174	No	AG457	0.567
142867_at	CG5451	CG5451	971	No	AG264	0.682
142868_at	CG6431	CG6431	331	No	AG329	0.946
142869_at			520	No	AG263	0.61
142870_s_at	CG2371	CG2371	1275	No	AG457	0.721
142871_s_at	CG9911	CG9911	3425	No	AG171	0.774
142872_at	RnrS	CG8975	3122	Yes	AG171	0.454
142873_at			473	No	AG466	0.748
142874_at	CG15142	CG15142	364	No	AG462	0.847
142875_at	CG6412	CG6412	1968	No	AG468	0.567
142876_at	Trl	CG9343	3031	No	AG160	0.906
142877_at	Wnt5	CG6407	338	No	AG173	0.744
142878_at	CG6461	CG6461	1353	No	AG202	0.85
142879_at	dock	CG3727	1783	Yes	AG132	0.346
142880_at	CG1745	CG1745	405	No	AG203	0.693
142882_at	CG5987	CG5987	222	No	AG301	0.994
142883_at	Orc4	CG2917	342	No	AG326	0.373
142884_at	ETH	CG18105	1522	No	AG486	0.39
142885_at	CG10166	CG10166	2296	No	AG171	0.809
142886_at	CG10165	CG10165	3170	Yes	AG456	1
142888_at	CG30440	CG30440	75	No	AG197	0.605
142889_at	CG30440	CG30440	210	No	AG319	0.535
142890_at	bc10	CG4867	5775	Yes	AG459	0.978
142891_at	CG17052	CG17052	8083	Yes	AG505	0.551
142892_at	CG33113	CG33113	22397	Yes	AG261	0.766
142893_at	CG33113	CG33113	2454	No	AG261	0.495
142894_s_at	oxt	CG32300	1168	No	AG263	0.937
142895_at	oxt	CG32300	550	No	AG238	0.633
142896_at	CG18094	CG18094	177	No	AG316	0.767
142897_at	CG18094	CG18094	179	No	AG319	0.426
142897_at	CG18094	CG18094	179	No	AG467	0.442
142898_at	CG5708	CG5708	1137	No	AG201	0.453
142899_at	CG5694	CG5694	1875	No	AG146	0.75
142900_at	CG17187	CG17187	253	No	AG457	0.609
142901_at	CG17184	CG17184	494	No	AG171	0.504
142902_at	CG12507	CG12507	2337	No	AG457	0.469
142903_at	SoxN	CG18024	1302	No	AG164	0.479
142904_at	spt4	CG12372	235	No	AG91	0.683
142905_at	CG10809	CG10809	869	No	AG163	0.497
142905_at	CG10809	CG10809	869	No	AG197	0.332
142906_at	CG6718	CG6718	1226	No	AG458	0.57
142907_at			1199	Yes	AG132	0.669
142908_at	CG13605	CG13605	3439	No	AG458	0.709
142909_at	CG33174	CG33174	1211	No	AG267	0.553
142910_at	sinu	CG10624	2406	No	AG267	0.382
142911_at	Sucb	CG10622	2887	No	AG264	0.799
142912_at	CG32043	CG32043	422	No	AG204	0.495
142913_at	neur	CG11988	92	No	AG146	0.741
142914_at			150	No	AG261	0.604
142915_at	EG:30B8.6	CG3078	828	No	AG463	0.967
142916_at	CG3073	CG3073	1112	No	AG460	0.879
142918_at	EG:196F3.2	CG32810	7947	No	AG170	0.401
142919_s_at	CG2049	CG2049	862	Yes	AG133	0.478
142920_at	Aef1	CG5683	561	No	AG163	0.55
142920_at	Aef1	CG5683	561	No	AG198	0.397
142921_at	CG4615	CG4615	1147	Yes	AG457	0.853
142922_at	CG4617	CG4617	768	No	AG457	0.932
142923_at	CG4949	CG4949	206	No	AG456	0.665
142924_at	wee	CG4488	402	No	AG91	0.631
142925_at	xl6	CG10203	1460	No	AG213	0.395
142925_at	xl6	CG10203	1460	No	AG261	0.344
142926_at	SelD	CG8553	5512	No	AG171	0.75
142927_at	CG8547	CG8547	4025	No	AG164	0.475
142928_at	CG6896	CG6896	447	No	AG235	0.704
142929_at	Or92a	CG17916	87	No	AG319	0.925
142930_at	CG7737	CG7737	683	Yes	AG457	0.956
142931_at	CG14225	CG14225	997	No	AG457	0.512
142931_at	CG14225	CG14225	997	No	AG462	0.397
142932_at	dome	CG14226	2111	No	AG133	0.433
142933_at	CG4386	CG4386	946	No	AG316	0.734
142934_at	CG4646	CG4646	843	No	AG459	0.697
142935_at	CG4643	CG4643	2084	Yes	AG459	0.714
142936_at	CG7922	CG7922	265	No	AG328	0.393
142937_at	CG15768	CG15768	206	No	AG319	0.841
142938_at	CG3108	CG3108	8847	Yes	AG108	0.996
142939_at			248	No	AG318	0.581
142939_at			248	No	AG466	0.416
142940_at	CG14695	CG14695	899	Yes	AG463	0.84
142941_at	Eip74EF	CG32180	1963	No	AG316	0.995
142942_at	CG18596	CG18596	99	No	AG313	0.662
142943_at	CG32772	CG32772	1357	No	AG267	0.548
142944_at			289	No	AG315	0.392
142945_at	r	CG18572	2213	No	AG459	0.434
142947_at	DnaJ-60	CG12240	983	No	AG204	0.517
142948_at	Stat92E	CG4257	1717	No	AG127	0.565
142949_at			378	No	AG319	0.773
142950_at	BG:DS00941.14	CG7953	285	No	AG332	0.391
142951_at	BG:DS00941.13	CG7916	620	No	AG457	0.484
142952_at			1570	No	AG465	1
142953_at	CG9675	CG9675	1779	No	AG462	0.363
142954_at	CG5773	CG5773	1890	Yes	AG429	0.675
142955_at	CG5770	CG5770	495	Yes	AG295	1
142956_at	alpha-Est3	CG1257	1901	No	AG203	0.532
142957_at	alpha-Est4	CG1082	2293	Yes	AG202	0.697
142959_at	GCR(ich)	CG5812	9533	Yes	AG412	0.344
142959_at	GCR(ich)	CG5812	9533	Yes	AG480	0.543
142960_at	CG17834	CG17834	4408	No	AG462	0.336
142961_at	l(2)01810	CG5304	583	No	AG466	0.84
142962_at	CG6749	CG6749	354	Yes	AG316	0.403
142962_at	CG6749	CG6749	354	Yes	AG466	0.56
142963_at	CG14590	CG14590	235	No	AG318	0.707
142964_at	CG7843	CG7843	2312	No	AG201	0.644
142965_at	Galpha49B	CG17759	172	Yes	AG449	0.73
142966_at	Egfr	CG10079	1041	No	AG164	0.477
142967_at	rexin	CG18408	4877	No	AG403	0.382
142968_at	CG32210	CG32210	145	No	AG301	0.403
142968_at	CG32210	CG32210	145	No	AG467	0.494
142969_at	Cys	CG8050	14765	Yes	AG201	0.791
142970_at	CG7987	CG7987	446	No	AG163	0.518
142970_at	CG7987	CG7987	446	No	AG198	0.333
142972_at			87	No	AG301	0.927
142973_at	Takl2	CG4803	99	No	AG314	0.575
142974_at	Dcr-1	CG4792	1673	No	AG326	0.347
142975_at	Myo31DF	CG7438	2184	No	AG146	0.897
142976_at	CG13144	CG13144	1583	No	AG462	0.904
142977_at	CG7033	CG7033	3796	Yes	AG164	0.602
142978_at	CG30492	CG30492	2915	No	AG329	0.527
142979_at	CG15780	CG15780	676	No	AG464	0.966
142980_at	CG17763	CG17763	163	No	AG301	0.937
142981_at	RhoGAP5A	CG3208	1390	No	AG458	0.454
142982_at	Pros26.4	CG5289	2409	No	AG366	0.49
142983_at	CG13602	CG13602	298	Yes	AG466	0.911
142984_at	CG13096	CG13096	1776	Yes	AG261	0.465
142985_at	CG17173	CG17173	369	No	AG467	0.872
142986_at	CG9311	CG9311	1447	No	AG265	0.644
142987_at			2991	No	AG399	0.748
142988_at	CG6770	CG6770	17289	No	AG160	0.924
142989_at	CG8008	CG8008	769	Yes	AG462	0.951
142990_at	CG11175	CG11175	1705	No	AG170	0.389
142990_at	CG11175	CG11175	1705	No	AG212	0.409
142991_at	CG30149	CG30149	223	No	AG165	0.41
142993_at	ash1	CG8887	454	Yes	AG461	0.851
142994_at			1953	No	AG329	0.387
142996_at	CG11033	CG11033	2504	No	AG264	0.578
142997_at	CG13597	CG13597	127	No	AG319	0.483
142997_at	CG13597	CG13597	127	No	AG467	0.473
142998_at	CG31666	CG31666	2030	No	AG160	0.513
142999_at	Taf4	CG5444	556	Yes	AG131	0.588
143000_at	CG5525	CG5525	7091	Yes	AG164	0.661
143002_at			168	No	AG467	0.883
143003_at	CrebA	CG7450	3801	No	AG132	0.467
143004_at	mask	CG33106	1798	No	AG132	0.926
143005_at	EG:22E5.5	CG4199	1945	Yes	AG489	0.431
143006_at	CG14054	CG14054	519	No	AG466	0.933
143007_at	Sop2	CG8978	3065	No	AG171	0.474
143008_at	tam	CG8987	208	No	AG319	0.417
143010_at	CG13694	CG13694	509	No	AG463	0.869
143011_at	CG4822	CG4822	744	No	AG197	0.419
143012_at			2075	No	AG171	0.781
143013_at	CG17985	CG17985	1174	Yes	AG316	0.856
143014_at	CG4553	CG4553	681	Yes	AG313	0.812
143015_at	XNP	CG4548	1634	No	AG197	0.485
143016_at			505	No	AG301	0.668
143017_at	Dyb	CG8529	426	No	AG462	0.761
143018_at	tko	CG7925	3181	No	AG399	0.493
143019_at			1148	No	AG315	0.93
143020_at	Talin	CG6831	4408	No	AG184	0.429
143021_at	CG31150	CG31150	1563	No	AG321	0.62
143022_at	CG4225	CG4225	2696	No	AG458	0.654
143023_at	CG14763	CG14763	384	Yes	AG301	0.338
143023_at	CG14763	CG14763	384	Yes	AG466	0.618
143024_at	CG32707	CG32707	802	No	AG318	0.993
143025_at			799	No	AG262	0.686
143026_at	CG10208	CG10208	809	Yes	AG467	0.333
143027_at	CG10198	CG10198	2428	No	AG263	0.834
143028_at	CG15821	CG15821	379	No	AG319	0.405
143028_at	CG15821	CG15821	379	No	AG467	0.554
143029_at	CG15820	CG15820	124	No	AG456	0.406
143031_at	CG7627	CG7627	1298	No	AG163	0.337
143031_at	CG7627	CG7627	1298	No	AG170	0.498
143032_at			78	No	AG456	0.581
143033_at	CG9092	CG9092	898	No	AG320	0.492
143034_at	CG14685	CG14685	213	No	AG449	0.46
143035_at	CG4538	CG4538	2740	No	AG203	0.378
143036_at	Surf6	CG4510	646	No	AG212	0.388
143037_at	SRPK	CG8174	772	No	AG267	0.411
143038_at	CG11100	CG11100	633	No	AG164	0.769
143039_at	Nxt1	CG12752	2103	No	AG263	0.405
143040_at	CG4797	CG4797	348	No	AG463	0.388
143040_at	CG4797	CG4797	348	No	AG488	0.533
143042_r_at	CG11700	CG11700	277	No	AG317	0.534
143043_s_at			495	No	AG456	0.833
143044_at	CG14384	CG14384	179	No	AG319	0.346
143044_at	CG14384	CG14384	179	No	AG466	0.468
143045_at	CG7381	CG7381	723	Yes	AG475	0.847
143046_at	CG8468	CG8468	6731	Yes	AG164	0.717
143047_at	MTF-1	CG3743	2885	No	AG462	0.517
143049_at	CG30387	CG30387	1237	No	AG203	0.541
143051_at	ab	CG4807	2718	No	AG99	0.499
143052_at	abd-A	CG10325	687	No	AG164	0.431
143053_at	Abd-B	CG11648	1620	No	AG164	0.906
143054_at	Abl	CG4032	1131	No	AG202	0.808
143055_at	ac	CG3796	113	No	AG315	0.773
143056_at	nAcRalpha-96Aa	CG5610	117	No	AG467	0.733
143057_at	mAcR-60C	CG4356	217	No	AG123	0.494
143058_f_at	Act5C	CG4027	37335	No	AG264	0.431
143059_at	Act42A	CG12051	10586	Yes	AG146	0.453
143059_at	Act42A	CG12051	10586	Yes	AG201	0.448
143060_f_at	Act79B	CG7478	14101	No	AG203	0.764
143061_at	Act88F	CG5178	141	No	AG315	0.998
143063_at			609	No	AG459	0.501
143064_at	tsh	CG1374	2253	No	AG172	0.976
143066_at	amd	CG10501	10635	Yes	AG163	0.738
143067_at	amn	CG11937	69	No	AG329	0.836
143069_at	CG2650	CG2650	427	No	AG318	0.858
143070_at	Mst77F	CG3354	95	No	AG315	0.437
143070_at	Mst77F	CG3354	95	No	AG467	0.368
143071_at			112	Yes	AG457	0.491
143072_at	Anp	CG1361	518	No	AG465	0.971
143073_at	aop	CG3166	4479	No	AG146	0.407
143076_at	Aprt	CG18315	1721	No	AG458	0.452
143077_at	Arf72A	CG6025	2000	No	AG267	0.698
143078_at	Arr2	CG5962	301	No	AG301	0.578
143078_at	Arr2	CG5962	301	No	AG466	0.415
143080_at	Asx	CG8787	414	No	AG131	0.944
143081_at	Dll	CG3629	2068	No	AG487	0.409
143082_at	bam	CG10422	201	No	AG462	0.623
143083_at	baz	CG5055	600	No	AG133	0.424
143084_at	bi	CG3578	1050	No	AG456	0.934
143085_at	BicC	CG4824	839	No	AG465	0.972
143086_at	boss	CG8285	868	No	AG462	0.701
143087_at	br	CG11491	1222	No	AG462	0.873
143088_at	Brd	CG3096	380	No	AG327	0.874
143089_at	Bsg25A	CG12205	184	No	AG314	0.631
143090_at	Bsg25D	CG14025	448	No	AG261	0.338
143092_at	CkIIbeta	CG15224	2370	No	AG183	0.531
143093_at	Cat	CG6871	6504	No	AG163	0.655
143095_at	Pka-C2	CG12066	310	No	AG316	0.42
143095_at	Pka-C2	CG12066	310	No	AG466	0.546
143096_f_at	CecA1	CG1365	500	No	AG466	0.854
143097_f_at	CecA2	CG1367	549	No	AG465	0.985
143098_at	CecB	CG1878	286	No	AG467	0.698
143099_i_at	CecC	CG1373	93	No	AG301	0.977
143100_f_at	CecC	CG1373	137	No	AG315	0.943
143101_at	Cf2	CG11924	663	No	AG162	0.704
143102_at	salr	CG4881	3121	No	AG328	0.564
143103_at	cn	CG1555	651	Yes	AG318	0.555
143103_at	cn	CG1555	651	Yes	AG466	0.424
143104_at	cni	CG5855	6072	No	AG201	0.757
143105_at	comt	CG1618	1333	No	AG160	0.974
143106_at	cos	CG1708	835	No	AG204	0.78
143107_at	Cp15	CG6519	2227	No	AG465	1
143108_at	Cp16	CG6533	3472	No	AG319	0.481
143108_at	Cp16	CG6533	3472	No	AG462	0.436
143109_at	Cp18	CG6517	2639	No	AG465	0.977
143110_at	Cp19	CG6524	1768	No	AG457	0.535
143111_at	Cp36	CG1478	3466	No	AG462	0.61
143112_at	Cp38	CG11213	1472	No	AG318	0.994
143113_at	cpo	CG31243	3558	Yes	AG132	0.554
143115_at	Cyt-c-p	CG17903	14678	No	AG458	0.389
143116_at	D	CG5893	1413	No	AG197	0.97
143117_at	da	CG5102	3116	No	AG169	0.89
143118_at	Dab	CG9695	756	No	AG201	0.468
143119_at	DebA	CG17967	110	No	AG398	0.443
143120_at	DebB	CG16792	3753	No	AG261	0.407
143121_at	2001-01-12	CG2175	516	No	AG466	0.807
143122_at	Dfd	CG2189	227	No	AG148	0.969
143123_at			445	Yes	AG94	0.878
143124_at	disco	CG9908	2558	No	AG457	0.979
143125_at			943	Yes	AG158	0.771
143126_at	dm	CG10798	632	No	AG132	0.66
143128_at	dnc	CG32498	2075	No	AG462	0.526
143129_at	Dox-A2	CG10484	4326	No	AG171	0.708
143130_at	Pka-C3	CG6117	380	Yes	AG515	0.91
143131_at	dpp	CG9885	360	No	AG160	0.78
143132_at	ds	CG17941	378	No	AG133	0.859
143133_at	dsh	CG18361	840	No	AG261	0.473
143134_at	Dsk	CG18090	336	No	AG316	0.837
143135_at	dx	CG3929	454	No	AG148	0.595
143136_at	bsh	CG10604	721	No	AG466	0.854
143137_at	ea	CG4920	777	No	AG457	0.528
143138_at			971	No	AG463	0.657
143139_at	eas	CG3525	1719	No	AG146	0.678
143140_at	Edg78E	CG7673	209	Yes	AG202	0.384
143141_at	Edg84A	CG2345	1390	No	AG465	0.996
143144_at	eg	CG7383	88	No	AG329	0.578
143145_at	egl	CG4051	777	No	AG131	0.878
143146_at	Eh	CG5400	540	No	AG495	0.417
143148_at	Eip74EF	CG32180	806	Yes	AG489	0.902
143149_at	ems	CG2988	576	No	AG458	0.724
143150_at	Eno	CG17654	6146	No	AG171	0.804
143152_at	Est-P	CG17148	81	No	AG314	0.682
143153_at	eve	CG2328	3738	No	AG487	0.54
143154_at	eyg	CG10488	1291	No	AG316	0.651
143155_at	f	CG5424	1342	Yes	AG164	0.41
143156_at	fas	CG17716	1057	No	AG327	0.863
143157_at	Fas3	CG5803	3879	No	AG172	0.697
143158_at	Fbp1	CG17285	2104	No	AG462	0.776
143159_at	fj	CG10917	578	No	AG318	0.342
143159_at	fj	CG10917	578	No	AG466	0.658
143160_at	fkh	CG10002	2036	No	AG210	0.448
143161_at	fliI	CG1484	1076	No	AG169	0.879
143162_at	flw	CG2096	5795	No	AG146	0.678
143163_at	Fmrf	CG2346	904	No	AG463	0.843
143164_at	Fps85D	CG8874	746	Yes	AG133	0.663
143165_at	gd	CG1505	142	No	AG313	0.996
143167_at	fs(1)Yb	CG2706	425	No	AG465	0.973
143169_at	ftz	CG2047	1856	No	AG462	0.889
143171_at	fw	CG1500	446	No	AG172	0.94
143172_at	fy	CG13396	568	No	AG316	0.968
143174_at	g	CG10986	1170	No	AG458	0.361
143175_at	Gapdh2	CG8893	20463	No	AG169	0.738
143176_at	CG33088	CG33088	121	No	AG263	0.649
143177_at			660	No	AG169	0.664
143179_at	Grd	CG7446	276	No	AG316	1
143180_at	grn	CG9656	362	Yes	AG123	0.794
143182_at	gsb-n	CG2692	1040	No	AG315	0.417
143182_at	gsb-n	CG2692	1040	No	AG467	0.468
143183_at	gsb	CG3388	1182	No	AG462	0.884
143184_at			22204	No	AG169	0.407
143185_at	gt	CG7952	1090	No	AG465	0.991
143186_at			1666	Yes	AG163	0.494
143187_at	H2.0	CG11607	319	No	AG212	0.548
143188_at	hb	CG9786	1373	No	AG457	0.483
143188_at	hb	CG9786	1373	No	AG462	0.41
143189_at	hkb	CG9768	644	No	AG328	0.764
143190_at	Hmgcr	CG10367	3958	Yes	AG164	0.795
143191_at	Hsc70-1	CG8937	259	No	AG263	0.385
143192_at	Hsc70-2	CG7756	403	Yes	AG329	0.932
143193_at	Hsc70-3	CG4147	152	No	AG313	0.943
143194_at	Hsc70-4	CG4264	22011	No	AG165	0.773
143195_at	Hsp67Ba	CG4167	142	No	AG316	0.399
143195_at	Hsp67Ba	CG4167	142	No	AG462	0.377
143196_at	Hsp67Bc	CG4190	2827	No	AG344	0.626
143197_at	Hsp68	CG5436	730	Yes	AG115	1
143198_at	Hsp83	CG1242	19790	Yes	AG163	0.865
143199_at	hth	CG17117	1946	Yes	AG131	0.865
143200_at	if	CG9623	1774	No	AG146	0.674
143202_at	in	CG16993	601	No	AG316	0.985
143203_at			262	No	AG315	0.802
143204_at	inv	CG17835	607	No	AG171	0.447
143206_at	janB	CG7931	97	No	AG301	0.803
143207_at	kn	CG10197	971	No	AG148	0.932
143208_at	kni	CG4717	1543	No	AG462	0.34
143209_at	Kr	CG3340	524	No	AG459	0.385
143210_at	kz	CG3228	515	No	AG264	0.876
143211_at	l(1)1Bb	CG3923	795	No	AG458	0.661
143213_at	Hlc	CG1666	1659	No	AG261	0.746
143215_at	l(2)34Fa	CG16880	600	Yes	AG316	0.347
143215_at	l(2)34Fa	CG16880	600	Yes	AG458	0.468
143216_at	Pgant35A	CG7480	832	Yes	AG457	0.964
143217_at	l(2)35Bd	CG3688	779	Yes	AG261	0.853
143218_at	l(2)35Bg	CG4180	1232	No	AG266	0.518
143219_at	esg	CG3758	3351	No	AG169	0.37
143220_at	wor	CG4158	1084	No	AG329	0.572
143221_at	Gli	CG3903	4142	No	AG148	0.989
143222_at	Cyp303a1	CG4163	590	No	AG467	0.745
143223_at	crp	CG7664	679	No	AG131	0.831
143224_at			273	No	AG148	0.926
143225_at	dre4	CG1828	423	No	AG459	0.368
143226_at	l(3)87Df	CG7620	1938	No	AG468	0.416
143227_at	hyd	CG9484	1838	No	AG198	0.961
143228_at	l(3)mbn	CG12755	138	No	AG318	0.927
143230_at	lab	CG1264	417	No	AG148	0.934
143231_at	Lam	CG6944	1838	No	AG162	0.603
143232_at	Lcp1	CG11650	254	Yes	AG462	0.721
143233_at	Lcp2	CG8697	843	No	AG465	0.603
143234_at	Lcp3	CG2043	1762	Yes	AG462	0.583
143235_at	Lcp4	CG2044	550	Yes	AG343	0.476
143236_at	lds	CG2684	89	No	AG306	0.696
143237_at	l(1)sc	CG3839	811	No	AG466	0.899
143238_at	Lsp1alpha	CG2559	507	No	AG465	0.925
143239_at	Lsp2	CG6806	1577	No	AG465	0.882
143240_at	lt	CG18028	1437	No	AG131	0.831
[truncated: 11,846 more rows]

## Sheet: Time Course Data
AffymetrixProbeID	GeneSymbol	GeneID	MeanIntensity	InitialSelection	Cluster	Membership
141200_at	BEST:LD07122	CG9418	223	NO	159	0.72
141201_at	CG17840	CG17840	425	NO	139	0.39
141202_at	qkr58E-3	CG3584	1557	NO	55	0.35
141202_at	qkr58E-3	CG3584	1557	NO	67	0.54
141204_at	CG6453	CG6453	1478	NO	143	0.87
141206_at	alphaCop	CG7961	4211	NO	116	0.35
141206_at	alphaCop	CG7961	4211	NO	117	0.35
141207_at	CG4453	CG4453	840	NO	143	0.64
141208_at	Cpr	CG11567	1006	NO	159	0.51
141209_at	c12.1	CG12135	2974	NO	143	0.72
141210_at	CG10053	CG10053	262	NO	54	0.45
141211_at	CG7081	CG7081	636	NO	143	0.99
141213_at	CG8505	CG8505	67	NO	139	0.91
141215_at	CG4338	CG4338	3023	NO	126	0.46
141217_at	Dak1	CG6092	1771	NO	139	0.83
141219_at	CG7099	CG7099	898	NO	143	0.65
141220_at	CG12054	CG12054	429	NO	159	0.75
141221_at	CG8253	CG8253	268	YES	165	1
141222_at	CG14641	CG14641	7199	YES	143	0.97
141224_at	CG6838	CG6838	1338	NO	53	0.33
141225_at	CG4813	CG4813	1178	NO	133	0.77
141226_at	CG6904	CG6904	1956	YES	170	0.63
141227_at	CG8370	CG8370	1235	YES	143	0.84
141228_at	CG11982	CG11982	2352	NO	159	0.72
141229_at	Actr13E	CG11678	1887	YES	138	0.75
141231_at	Rpn7	CG5378	4152	YES	129	1
141232_at	CG5044	CG5044	2103	NO	193	0.37
141233_at	CG5966	CG5966	98	NO	210	0.61
141234_at	CG11367	CG11367	406	NO	159	0.6
141235_at	CG16742	CG16742	383	NO	77	0.47
141236_at	CG4050	CG4050	619	NO	133	0.68
141237_at	CG9705	CG9705	1832	NO	143	0.85
141238_at	d	CG10595	2121	NO	45	0.33
141240_at	CG1103	CG1103	1411	NO	143	0.9
141242_at	CG15092	CG15092	394	YES	239	1
141243_at			489	NO	143	0.92
141245_at	Mcm2	CG7538	2558	NO	141	0.92
141247_at	CG13343	CG13343	1506	NO	159	0.45
141249_at	CG8828	CG8828	580	NO	141	0.45
141250_at	CG10419	CG10419	1328	NO	178	0.78
141251_at	CG9796	CG9796	3291	YES	146	1
141252_at	Dbp45A	CG12759	137	NO	138	0.55
141253_at	CG11887	CG11887	1006	NO	74	0.59
141254_at	CG2182	CG2182	2939	NO	131	0.52
141255_at	FKBP59	CG4535	742	YES	201	0.55
141256_at	mus210	CG8153	688	YES	142	0.53
141257_at	Gs1	CG2718	1172	YES	151	1
141258_at	CG7845	CG7845	796	NO	143	0.68
141259_at			64	NO	120	0.47
141260_at	CG4572	CG4572	817	NO	171	0.54
141260_at	CG4572	CG4572	817	NO	173	0.38
141261_at	CG1671	CG1671	1681	YES	138	0.36
141262_at	CG13852	CG13852	1371	NO	126	0.59
141263_at	CG5632	CG5632	152	NO	143	0.48
141265_at	SH3PX1	CG6757	821	NO	121	0.36
141266_at	CG14965	CG14965	578	NO	142	0.65
141268_at	CG32486	CG32486	2416	NO	10	0.92
141269_at	CG8399	CG8399	883	YES	193	0.65
141270_at			730	NO	134	0.46
141271_at	CG1021	CG1021	1606	NO	67	0.38
141272_at	CG9536	CG9536	1398	NO	159	0.64
141273_at	CG9523	CG9523	112	NO	193	0.39
141274_at	CG14710	CG14710	2260	YES	159	0.59
141275_at	CG4768	CG4768	136	NO	178	0.33
141277_at	CG3281	CG3281	619	NO	159	0.8
141278_at	CG31992	CG31992	4226	NO	53	0.33
141279_at	CG12006	CG12006	8035	NO	143	0.42
141281_at	Spt6	CG12225	3406	NO	140	0.49
141282_at	CG18543	CG18543	206	YES	251	1
141283_at	cup	CG11181	1703	YES	224	0.55
141284_at	lmd	CG4677	1164	YES	14	0.98
141286_at	CG5568	CG5568	142	NO	237	0.33
141286_at	CG5568	CG5568	142	NO	239	0.59
141288_at	CG11990	CG11990	1938	NO	143	0.92
141290_at	CG10444	CG10444	198	NO	224	0.74
141292_at	CG1236	CG1236	956	NO	159	0.85
141293_at	CG9362	CG9362	992	NO	172	0.5
141294_at	CG5026	CG5026	235	YES	163	0.33
141295_at			76	NO	139	0.96
141297_at	CG4616	CG4616	465	YES	143	0.93
141298_at	CG9186	CG9186	1632	YES	157	1
141299_at	CG12104	CG12104	561	NO	139	0.46
141300_at	Ptp61F	CG9181	1982	NO	178	0.8
141301_at	tok	CG6863	180	NO	59	0.51
141303_at	CG10814	CG10814	164	NO	139	0.89
141304_at	CG7252	CG7252	99	NO	139	0.88
141305_at	CG8907	CG8907	177	NO	138	0.4
141306_at	CG5431	CG5431	84	NO	81	0.61
141307_at	CG4827	CG4827	1139	YES	143	0.89
141308_at	CG11454	CG11454	1450	NO	127	0.33
141309_at	CG7611	CG7611	4253	NO	53	0.78
141310_at	CG9682	CG9682	80	NO	139	0.66
141311_at	CG8756	CG8756	942	NO	3	0.72
141312_at	CG6044	CG6044	422	NO	139	0.89
141313_at	EG:34F3.7	CG12311	486	NO	82	0.66
141314_at	Lcp65Ag1	CG10530	74	NO	75	0.39
141314_at	Lcp65Ag1	CG10530	74	NO	77	0.45
141315_at	CG16926	CG16926	138	NO	139	0.8
141316_at	CG4947	CG4947	1080	NO	131	0.51
141318_at	blow	CG1363	1142	YES	49	0.67
141319_at	Cdlc2	CG5450	225	NO	139	0.89
141320_at	CG9134	CG9134	151	NO	81	0.64
141321_at	CG5068	CG5068	1653	NO	159	0.54
141323_at	CG10200	CG10200	1217	NO	106	0.34
141324_at	CG15818	CG15818	71	NO	120	0.42
141324_at	CG15818	CG15818	71	NO	139	0.36
141325_at	CG2147	CG2147	882	NO	193	0.85
141326_at	Akap200	CG13388	8161	NO	38	0.73
141327_at	CG8773	CG8773	323	NO	139	0.98
141328_at	CG32475	CG32475	69	NO	139	0.8
141329_at	poe	CG14472	2667	NO	139	0.57
141330_at	CG6933	CG6933	75	NO	139	0.88
141331_at	Tsp42Ep	CG4471	325	NO	139	0.81
141332_at	Nhe1	CG12178	338	NO	125	0.73
141334_at	CG7924	CG7924	687	NO	139	0.87
141336_at	CG3356	CG3356	1071	NO	111	0.64
141337_at	CG7906	CG7906	95	NO	139	0.71
141338_at	CG1342	CG1342	541	NO	81	0.47
141339_at			7037	YES	180	0.57
141340_at	CG10062	CG10062	103	NO	139	0.88
141341_at	CG13330	CG13330	100	NO	139	0.78
141342_at	CG6145	CG6145	1504	NO	159	0.58
141344_at	sktl	CG9985	1550	YES	134	0.38
141345_at	CG5844	CG5844	426	NO	202	0.88
141348_at	Nrx-1	CG7050	188	NO	87	0.48
141348_at	Nrx-1	CG7050	188	NO	139	0.34
141349_at	CG6981	CG6981	509	NO	28	0.81
141352_at	CG6234	CG6234	5004	YES	50	0.34
141353_at	CG6687	CG6687	312	NO	139	0.95
141354_at	CG10132	CG10132	389	NO	85	0.55
141355_at	CG8031	CG8031	2539	NO	78	0.68
141356_at	CG7430	CG7430	1711	NO	157	0.33
141356_at	CG7430	CG7430	1711	NO	158	0.45
141358_at	CG14206	CG14206	38547	NO	139	1
141360_at	CG9701	CG9701	428	NO	139	0.89
141361_at	CG11880	CG11880	274	NO	194	0.56
141362_at	CG7387	CG7387	390	NO	139	0.92
141364_at	CG9021	CG9021	240	NO	139	0.97
141365_at	CG4839	CG4839	79	NO	139	0.95
141366_at	CG10764	CG10764	62	NO	139	0.83
141367_at	EG:52C10.5	CG6355	810	NO	53	0.69
141368_at	CG4818	CG4818	1643	NO	139	0.96
141369_at	CG18030	CG18030	70	NO	139	0.53
141371_at	Cyt-c-d	CG13263	97	NO	139	0.91
141373_at	Cht3	CG18140	138	NO	5	0.58
141374_at	AttA	CG10146	244	NO	139	0.98
141375_at	CG5656	CG5656	769	YES	5	1
141376_at	Best1	CG6264	217	NO	175	0.33
141377_at	mas	CG15002	602	YES	5	0.61
141378_at	CG9699	CG9699	349	NO	80	0.7
141379_at	Ag5r	CG9538	109	NO	139	0.91
141380_at	BEST:CK00459	CG8083	356	NO	53	0.43
141381_at	CG30069	CG30069	255	NO	81	0.4
141382_at	CG7702	CG7702	565	NO	49	0.62
141384_at	CG12164	CG12164	702	NO	139	0.79
141385_at	CG6296	CG6296	85	NO	139	0.82
141386_at	ImpL1	CG10717	412	NO	2	0.46
141387_at	mge	CG14981	3658	NO	79	0.72
141388_at	dap	CG1772	4682	YES	69	0.84
141389_at	CG10531	CG10531	1293	NO	139	1
141390_at	l(2)44DEa	CG8732	1062	NO	158	0.4
141391_at	CG5846	CG5846	326	NO	131	0.51
141392_at	CG16791	CG16791	933	NO	26	0.85
141393_at	CG9226	CG9226	1059	YES	142	0.4
141394_at	CG10479	CG10479	1378	NO	39	0.38
141395_at	CG10725	CG10725	962	NO	139	0.96
141396_at	Fbp2	CG3763	170	NO	139	0.92
141398_at	CG4655	CG4655	284	NO	139	0.79
141399_at	Amyrel	CG8221	169	NO	139	0.93
141400_at	Ranbp9	CG5252	955	YES	142	0.6
141401_at	CG31033	CG31033	466	NO	194	0.33
141402_at	CG5011	CG5011	164	NO	139	0.52
141403_at	Traf3	CG4394	72	NO	106	0.77
141404_at	Spn43Aa	CG12172	2104	YES	6	0.99
141405_at	CG6271	CG6271	657	NO	139	0.84
141406_at	CG8129	CG8129	214	NO	143	0.59
141407_at	Lsp1gamma	CG6821	607	NO	139	0.97
141408_at	CG17930	CG17930	294	NO	139	0.85
141409_at	CG6164	CG6164	109	NO	77	0.58
141410_at	CG9307	CG9307	412	YES	82	0.82
141411_at	BG:DS07108.4	CG18480	212	NO	86	0.78
141412_at	CG6891	CG6891	800	YES	26	0.71
141414_at	CG9886	CG9886	535	NO	139	0.35
141416_at	CG6839	CG6839	702	NO	139	0.98
141418_at	CG18180	CG18180	720	NO	139	0.92
141419_at	CG10827	CG10827	1328	NO	139	0.96
141420_at	EG:34F3.5	CG13360	522	NO	139	0.94
141421_at	CG11095	CG11095	1989	NO	124	0.56
141422_at	CG17309	CG17309	512	YES	47	0.35
141423_at	Nc	CG8091	857	YES	187	0.51
141424_at	CG8564	CG8564	67	NO	139	0.84
141425_at	CG5434	CG5434	2702	YES	116	0.64
141426_at	CG5932	CG5932	116	NO	139	0.77
141427_at	CG17068	CG17068	1401	NO	159	0.69
141428_at	CG12026	CG12026	883	NO	50	0.33
141430_at	br	CG11491	65	NO	82	0.89
141431_at	CG9196	CG9196	508	NO	81	0.55
141432_at	CG8252	CG8252	219	NO	139	0.98
141433_at	mRpS18b	CG10757	1271	YES	159	0.39
141434_at	CG13887	CG13887	1750	NO	139	0.38
141435_at	CG11911	CG11911	267	NO	139	0.93
141436_at	CG3505	CG3505	440	NO	87	0.38
141437_at	CG5618	CG5618	171	NO	49	0.72
141439_at			247	NO	139	0.83
141440_at	b	CG7811	201	NO	139	0.91
141441_at	CG8539	CG8539	59	NO	139	0.91
141442_at	CG6110	CG6110	72	NO	139	0.74
141444_at	CG2471	CG2471	128	NO	134	0.33
141447_at	CG4914	CG4914	219	YES	86	0.79
141449_at			771	NO	139	0.96
141450_at	Sodh-1	CG1982	827	YES	138	0.53
141452_at	CG1233	CG1233	736	NO	131	0.75
141453_at	CG3501	CG3501	2120	NO	139	0.78
141454_at	CG13213	CG13213	372	NO	71	0.71
141455_at	CG9328	CG9328	330	NO	143	0.73
141456_at	CG3770	CG3770	864	NO	83	0.48
141457_at	Bx34	CG8274	1887	NO	143	0.86
141458_at	CG9342	CG9342	2514	NO	49	0.79
141459_at	p115	CG1422	747	NO	77	0.6
141460_at	CG8034	CG8034	748	NO	101	0.41
141461_at	Alas	CG3017	2786	NO	119	0.39
141462_at	Aats-ala	CG13391	1911	YES	121	1
141463_at	vib	CG5269	546	YES	117	0.33
141464_at	pcx	CG3443	247	NO	138	0.41
141465_at	CG10026	CG10026	95	NO	86	0.43
141465_at	CG10026	CG10026	95	NO	106	0.37
141466_at	CG15099	CG15099	389	NO	127	0.65
141468_at	CG6512	CG6512	4121	NO	159	0.62
141469_at			366	NO	139	0.79
141470_at	CG8963	CG8963	5050	NO	139	0.48
141471_at	CG1716	CG1716	1353	NO	159	0.38
141472_at	Glt	CG9280	118	NO	81	0.51
141474_at	parkin	CG10523	768	NO	134	0.5
141475_at	CG11771	CG11771	1599	NO	194	0.66
141476_at	CG18324	CG18324	215	NO	139	0.44
141477_at	CG6236	CG6236	1094	NO	177	0.44
141479_at	CG3615	CG3615	5482	YES	139	0.76
141480_at	CG2107	CG2107	1457	NO	143	0.42
141481_at			407	NO	106	0.38
141482_at			504	NO	25	0.4
141483_at	CG17836	CG17836	269	NO	28	0.95
141484_at	CG10672	CG10672	1406	NO	193	0.66
141485_at	CG3548	CG3548	510	NO	157	0.61
141487_at	RpI135	CG4033	1103	NO	74	0.39
141488_at	aft	CG5032	200	NO	201	0.5
141490_at	SMC1	CG6057	1504	NO	71	0.63
141491_at	CG8465	CG8465	2308	NO	178	0.62
141492_at	CG1655	CG1655	2457	YES	141	0.45
141494_at	CG9249	CG9249	108	YES	192	0.68
141496_at	Tor	CG5092	1264	NO	139	0.73
141497_at	BEST:CK02318	CG7144	1193	YES	100	0.34
141498_at	brk	CG9653	1379	YES	56	1
141500_at	prod	CG18608	1842	NO	138	0.36
141501_at	Prosalpha6	CG18495	3347	YES	192	0.52
141502_at	CG2083	CG2083	564	NO	76	0.54
141503_at	lva	CG6450	2379	NO	72	0.41
141504_at	Khc	CG7765	2349	NO	158	0.8
141505_at	CG8616	CG8616	1044	YES	138	0.5
141506_at	CG7839	CG7839	967	NO	53	0.44
141510_at			815	NO	139	0.98
141511_at	dos	CG1044	767	NO	141	0.69
141512_at			1990	NO	143	0.44
141513_at	Caf1-180	CG12109	1533	YES	140	0.58
141513_at	Caf1-180	CG12109	1533	YES	143	0.33
141515_at	Dgkepsilon	CG8657	1412	NO	139	0.48
141517_at	ast	CG4426	296	NO	159	0.6
141518_at	pnr	CG3978	469	NO	29	0.45
141518_at	pnr	CG3978	469	NO	30	0.43
141519_at	CG5664	CG5664	513	NO	180	0.49
141521_at	CG5202	CG5202	1087	NO	193	0.47
141522_at	rgr	CG8643	469	NO	79	0.39
141525_at	dnt	CG17559	2656	YES	140	0.56
141526_at	Hsf	CG5748	1240	NO	159	0.85
141527_at	Tequila	CG4821	176	NO	85	0.39
141528_at	Vha16	CG3161	11342	YES	159	0.74
141529_at	CG3885	CG3885	227	NO	159	0.56
141530_at	CG31212	CG31212	1304	NO	139	0.46
141531_at	CG32594	CG32594	446	YES	183	1
141532_at	CG4705	CG4705	1864	NO	159	0.63
141533_at	fd59A	CG3668	162	NO	77	0.36
141534_at	CG3961	CG3961	136	NO	106	0.57
141536_at	Sply	CG8946	1027	NO	152	0.61
141538_at	mod(mdg4)	CG32491	390	NO	143	0.66
141539_at	Trx-2	CG31884	2414	YES	144	1
141542_at	kuz	CG7147	1155	NO	35	0.48
141544_at	Pvr	CG8222	964	NO	26	0.9
141545_at	CG12295	CG12295	100	NO	120	0.64
141546_at	CG1074	CG1074	2399	NO	143	0.47
141547_at	Zw	CG12529	938	NO	118	0.55
141549_at	CG8177	CG8177	730	NO	194	0.4
141550_at			1207	NO	159	0.84
141552_at	CG15478	CG15478	275	NO	139	0.57
141553_at	CG9139	CG9139	907	NO	129	0.37
141554_at	CG11414	CG11414	3889	NO	124	0.66
141555_at	CG3964	CG3964	766	NO	138	0.6
141556_at			531	YES	186	1
141557_at	CG3862	CG3862	287	NO	121	0.36
141558_at	Es2	CG1474	1173	NO	159	0.58
141560_at	blue	CG6451	749	NO	138	0.75
141561_at	esc	CG14941	1678	NO	142	0.42
141561_at	esc	CG14941	1678	NO	178	0.41
141562_at	CG6665	CG6665	661	NO	139	0.35
141563_at	Acox57D-p	CG9707	355	NO	216	0.42
141564_at	CG2017	CG2017	429	NO	77	0.64
141565_at	thr	CG5785	1616	NO	142	0.45
141566_at	CG10805	CG10805	2001	NO	139	0.59
141567_at	BG:DS02740.9	CG5869	714	YES	138	0.55
141570_at	CG5706	CG5706	901	YES	109	0.59
141571_at	CG13620	CG13620	165	NO	80	0.37
141572_at	CG10011	CG10011	691	NO	57	0.39
141573_at	CG17646	CG17646	237	YES	7	0.35
141573_at	CG17646	CG17646	237	YES	28	0.37
141574_at	CG11807	CG11807	896	NO	202	0.38
141576_at	RhoGAP16F	CG7122	2576	YES	77	0.78
141577_at	CG1902	CG1902	2520	NO	57	0.39
141578_at	BcDNA:SD04019	CG17278	658	YES	72	0.57
141579_at	neb	CG10718	1400	NO	141	0.33
141579_at	neb	CG10718	1400	NO	142	0.56
141582_at	Rop	CG15811	2067	YES	118	0.33
141583_at	Cyp6a20	CG10245	66	NO	139	0.67
141584_at			411	YES	146	0.46
141585_at	CG14619	CG14619	1274	NO	64	0.75
141588_at	tra2	CG10128	1230	NO	128	0.47
141589_at	Sulf1	CG6725	1745	NO	97	0.4
141590_at	CG12213	CG12213	887	NO	139	0.91
141592_at	kay	CG15509	87	NO	64	0.42
141594_at	CG9531	CG9531	1085	NO	134	0.37
141596_at	sll	CG7623	636	NO	125	0.47
141597_at	CG7597	CG7597	1020	NO	159	0.56
141598_at	CG10641	CG10641	849	YES	79	0.63
141599_at	CG33158	CG33158	296	NO	124	0.44
141600_at	synaptojanin	CG6562	125	NO	193	0.61
141602_at	CG12750	CG12750	720	YES	53	0.47
141603_at	Aats-val	CG4062	635	NO	125	0.61
141604_at	CG6006	CG6006	137	NO	139	0.94
141605_at	Pax	CG31794	1111	NO	148	0.86
141606_at	Ero1L	CG1333	1001	YES	118	0.33
141607_at	EG:131F2.2	CG14801	1021	NO	139	0.49
141607_at	EG:131F2.2	CG14801	1021	NO	143	0.35
141608_at	Incenp	CG12165	2261	YES	142	0.47
141609_at	CG5608	CG5608	217	NO	191	0.33
141611_at	CG2095	CG2095	2444	NO	139	0.39
141612_at	Su(z)12	CG8013	634	NO	140	0.87
141613_at	CG30372	CG30372	859	NO	143	0.97
141614_at	CG8929	CG8929	5043	NO	143	0.72
141615_at	Mcm6	CG4039	1345	NO	141	0.66
141616_at	lic	CG12244	1500	NO	159	0.41
141618_at	Karybeta3	CG1059	3009	NO	159	0.76
141619_at	Fatp	CG7400	562	NO	24	0.36
141620_at	RhoL	CG9366	1256	NO	48	0.41
141621_at	CG15609	CG15609	646	NO	52	0.52
141623_at	S6kII	CG17596	755	NO	139	0.95
141624_at	CG13586	CG13586	195	NO	77	0.87
141625_at	Syb	CG12210	1803	YES	77	0.43
141628_at	AP-50	CG7057	2253	NO	110	0.45
141629_at	eIF-4E	CG4035	4962	NO	125	0.51
141630_at	rad50	CG6339	670	NO	141	0.58
141631_at			667	NO	121	0.33
141632_at	CG8902	CG8902	363	YES	140	0.67
141633_at	CG13384	CG13384	1145	NO	178	0.41
141635_at	CG3173	CG3173	2336	YES	133	1
141636_at	PH4alphaEFB	CG31022	2781	YES	49	0.35
141637_at	CG5721	CG5721	1492	NO	109	0.45
141638_at	CG8159	CG8159	616	NO	124	0.46
141639_at	CG1640	CG1640	1509	YES	202	1
141641_at	cher	CG3937	1372	NO	28	0.6
141642_at	CG7161	CG7161	661	NO	111	0.79
141643_at	Plap	CG5105	1935	NO	159	0.74
141644_at	kis	CG3696	1733	YES	43	1
141648_at	mth	CG6936	399	NO	172	0.52
141649_at			249	YES	124	0.47
141650_at	CG11526	CG11526	1591	YES	139	0.58
141651_at	CG10080	CG10080	1257	NO	128	0.36
141651_at	CG10080	CG10080	1257	NO	159	0.39
141654_at	CG30263	CG30263	260	NO	139	0.96
141655_at	qtc	CG14039	216	NO	85	0.73
141656_at	CG12204	CG12204	383	NO	139	0.52
141658_at	CG5853	CG5853	353	YES	26	0.93
141659_at	CG9799	CG9799	1540	NO	71	0.91
141661_at	Ssrp	CG4817	1232	NO	141	0.49
141662_at	BG:DS05639.1	CG31732	160	NO	49	0.64
141663_at	CG9715	CG9715	1427	NO	72	0.65
141664_at	Hsp60	CG12101	4850	NO	196	0.45
141665_at	CG10508	CG10508	165	NO	83	0.38
141665_at	CG10508	CG10508	165	NO	84	0.4
141667_at	CG6695	CG6695	1256	NO	143	0.89
141668_at	CG5690	CG5690	912	NO	71	0.7
141669_at	CG14642	CG14642	446	NO	139	0.44
141670_at	O-fut1	CG12366	1799	NO	142	0.39
141671_s_at	CG17597	CG17597	3781	NO	124	0.84
141672_r_at	CG17597	CG17597	799	NO	124	0.66
141673_at	CG8291	CG8291	3218	NO	138	0.52
141674_at	PyK	CG7070	2434	YES	216	1
141676_at	zfh1	CG1322	1168	NO	106	0.33
141677_at	CG15618	CG15618	797	NO	76	0.48
141678_at	rho-4	CG1697	2289	NO	143	0.9
141680_at	CG10462	CG10462	905	NO	106	0.41
141682_at	cathD	CG1548	4932	NO	142	0.37
141682_at	cathD	CG1548	4932	NO	143	0.51
141683_at	CG5874	CG5874	1995	NO	138	0.49
141684_at	CG13185	CG13185	184	NO	104	0.49
141685_at	CG3066	CG3066	359	NO	190	0.49
141687_at	srp	CG3992	452	NO	36	0.35
141688_at	ImpL2	CG15009	2352	NO	46	0.68
141689_at	CG9252	CG9252	126	NO	193	0.59
141690_at	CG6488	CG6488	2344	NO	120	0.45
141691_at	spz	CG6134	181	YES	221	0.76
141692_at	CG33206	CG33206	1661	NO	49	0.36
141694_at	CG6016	CG6016	1373	NO	79	0.54
141695_at	CG8241	CG8241	618	NO	142	0.71
141696_at	Karl	CG4139	140	NO	106	0.66
141697_at	Gel	CG1106	173	YES	88	0.68
141698_at	shanti	CG11840	8521	NO	62	0.37
141698_at	shanti	CG11840	8521	NO	65	0.45
141700_at	CG9590	CG9590	1510	NO	124	0.33
141701_at	CG2064	CG2064	645	NO	106	0.37
141702_at	nup44A	CG8722	1819	NO	143	0.35
141703_at	CG33085	CG33085	185	NO	139	0.55
141704_at	CG6214	CG6214	1807	NO	159	0.74
141705_at	Nup214	CG3820	2496	NO	143	0.63
141706_at	CG1371	CG1371	1795	NO	139	0.88
141707_at	cpb	CG17158	2374	NO	139	0.98
141708_at	CG7971	CG7971	3781	NO	139	0.59
141709_i_at	alphaTub84D	CG2512	18179	NO	143	0.7
141710_r_at	alphaTub84D	CG2512	12812	YES	143	0.55
141711_at	CG1141	CG1141	2461	YES	143	0.66
141712_at	CG1471	CG1471	342	YES	42	1
141716_at	Sin3A	CG8815	1040	NO	58	0.66
141717_at	Syx5	CG4214	806	NO	159	0.35
141719_at	Rap2l	CG3204	596	NO	139	0.94
141720_at	Pms2	CG8169	127	NO	177	0.71
141721_at	Cyp6u1	CG3567	1011	NO	159	0.6
141722_at	z	CG7803	1143	NO	139	0.34
141722_at	z	CG7803	1143	NO	143	0.57
141723_at	CG12263	CG12263	1805	NO	139	0.59
141724_at	gatA	CG6007	1095	YES	194	0.62
141725_at	CG1434	CG1434	701	NO	127	0.36
141726_at	alien	CG9556	1188	YES	142	0.9
141728_at	CG14514	CG14514	2237	NO	143	0.99
141729_at	CG9302	CG9302	976	NO	143	0.95
141730_at	CG10336	CG10336	1381	NO	159	0.46
141732_at	puc	CG7850	383	NO	49	0.39
141733_at	nxf2	CG4118	1199	YES	174	0.33
141734_at	RhoGAP15B	CG4937	1432	NO	139	0.81
141737_at	kto	CG8491	1615	NO	74	0.47
141738_at	CG9706	CG9706	1096	YES	79	0.55
141739_at	CG12155	CG12155	647	NO	128	0.56
141741_at	CG17264	CG17264	234	NO	139	0.93
141743_at	CG16896	CG16896	930	YES	140	0.95
141744_at	Sur	CG5772	102	NO	139	0.56
141745_at	CG5547	CG5547	1274	NO	126	0.44
141746_at	Prx5037	CG5826	1545	YES	170	0.4
141746_at	Prx5037	CG5826	1545	YES	172	0.34
141747_at	CG9053	CG9053	1316	NO	128	0.35
141748_at	CG32030	CG32030	454	NO	150	0.41
141748_at	CG32030	CG32030	454	NO	153	0.35
141750_at	DNApol-epsilon	CG6768	950	NO	141	0.79
141752_at	Dip2	CG9771	2006	NO	178	0.74
141753_at	CG3368	CG3368	1161	NO	109	0.44
141754_at	CG31536	CG31536	75	NO	77	0.73
141755_at	mRpL54	CG9353	1406	YES	194	0.73
141757_at	CG1907	CG1907	551	NO	188	0.63
141758_at	Sc2	CG10849	4420	YES	159	0.33
141759_at	vap	CG9209	1097	NO	139	0.51
141760_at	nAcRbeta-21C	CG11822	1382	YES	106	0.35
141762_at	Cp1	CG6692	9235	NO	159	0.49
141764_at	CG6322	CG6322	3510	NO	159	0.68
141765_at	sgl	CG10072	1651	NO	78	0.35
141767_at	Pcl	CG5109	1391	NO	138	0.34
141769_at	CG3326	CG3326	329	NO	159	0.62
141771_at	CG30456	CG30456	77	NO	106	0.65
141772_at	CG13624	CG13624	459	NO	49	0.45
141773_at	CG3608	CG3608	572	YES	193	0.55
141774_at	CG12202	CG12202	1096	NO	136	0.46
141775_at	Dox-A3	CG2952	1286	NO	139	0.91
141777_at	bin3	CG8276	1170	NO	159	0.65
141779_at	Mdr49	CG3879	824	NO	170	0.61
141780_at	Cyp9c1	CG3616	296	NO	139	0.75
141781_at	Trap80	CG7957	1417	NO	133	0.61
141782_at	ik2	CG2615	751	NO	141	0.34
141783_at	Cap-G	CG17054	1553	NO	141	0.53
141784_at	spir	CG10076	68	NO	139	0.49
141785_at	Ngp	CG6501	461	YES	74	0.42
141786_at	Msp-300	CG18251	362	YES	81	0.39
141787_at	l(2)tid	CG5504	445	YES	157	0.8
141788_at	CG8202	CG8202	377	NO	128	0.33
141790_at	Moe	CG10701	650	NO	158	0.61
141791_at	Akt1	CG4006	1242	NO	128	0.6
141792_at	CG17807	CG17807	473	NO	75	0.67
141793_at	NtR	CG6698	548	NO	49	0.77
141795_at	CG31120	CG31120	1337	NO	128	0.54
141796_at	CG4996	CG4996	388	NO	159	0.47
141797_at	icln	CG4924	781	YES	164	1
141798_at	Sbf	CG6939	398	NO	122	0.35
141799_at	CG8051	CG8051	379	NO	139	0.52
141800_at	Trap25	CG17183	449	NO	138	0.39
141800_at	Trap25	CG17183	449	NO	143	0.41
141802_at	vimar	CG3572	843	NO	128	0.64
141803_at	olf186-F	CG11430	935	NO	159	0.39
141804_at	CG10155	CG10155	92	NO	202	0.39
141805_at	Flo	CG8200	988	NO	106	0.35
141806_at	CG32158	CG32158	394	NO	157	0.33
141807_at	bsf	CG10302	2395	YES	117	0.44
141808_at	CG2103	CG2103	2090	NO	78	0.5
141810_at	CG11661	CG11661	1148	NO	170	0.46
141810_at	CG11661	CG11661	1148	NO	172	0.34
141812_at	CG5274	CG5274	1224	NO	139	0.68
141813_at	CG11184	CG11184	618	NO	143	0.79
141814_at	CG8372	CG8372	2071	YES	139	0.39
141816_at	CG14882	CG14882	112	YES	202	0.83
141817_at	CG12393	CG12393	887	YES	143	0.58
141818_at	Dis3	CG6413	1120	NO	143	0.44
141819_at	7B2	CG1168	1652	NO	139	0.93
141820_at	CG3380	CG3380	504	NO	75	0.67
141821_at			144	NO	139	0.7
141822_at	EG:BACR7A4.14	CG3699	318	NO	139	0.94
141823_at	CG4721	CG4721	69	NO	139	0.89
141824_at			73	NO	139	0.59
141825_at	CG9466	CG9466	116	NO	139	0.95
141826_at	CG4714	CG4714	509	NO	139	0.96
141827_at	CG2056	CG2056	865	NO	139	0.95
141828_at	VhaPPA1-1	CG7007	152	NO	139	0.63
141829_at	CG16758	CG16758	321	NO	139	0.88
141830_at	alpha-Man-II	CG18802	102	NO	127	0.54
141831_at	CG3625	CG3625	87	NO	105	0.42
141832_at	CG17259	CG17259	343	NO	139	0.74
141833_at	CG4468	CG4468	341	NO	139	0.94
141834_at	BcDNA:GH04637	CG3530	104	NO	139	0.87
141835_s_at	CG33009	CG33009	180	NO	139	0.91
141836_at	CG32573	CG32573	718	NO	139	0.87
141837_at			215	NO	64	0.51
141838_at	Grip128	CG9201	432	NO	139	0.91
141839_at	CG10151	CG10151	163	NO	139	0.96
141840_at			222	NO	139	0.66
141841_at	CG9317	CG9317	53	NO	139	0.89
141842_at	Jheh1	CG15101	528	NO	139	0.98
141843_at	CG5684	CG5684	127	NO	139	0.63
141844_at	CG4377	CG4377	147	NO	139	0.97
141845_at			488	NO	139	0.69
141846_at	CG5762	CG5762	71	NO	139	0.75
141847_at	l(2)08717	CG15095	363	NO	139	0.65
141848_at	CG8568	CG8568	243	NO	139	0.93
141849_at	EG:155E2.5	CG2652	501	NO	139	0.92
141850_at	CG8193	CG8193	413	NO	139	0.89
141851_at	Cyp9b2	CG4486	295	NO	139	0.84
141852_at			817	NO	53	0.45
141853_at	nmd	CG5395	285	NO	139	0.52
141854_at			727	NO	139	0.86
141855_at	CG11790	CG11790	96	NO	139	0.89
141856_at	CG10424	CG10424	63	NO	139	0.51
141857_at	CG7870	CG7870	247	NO	139	0.44
141858_at	CG9305	CG9305	165	NO	139	0.7
141859_at			194	NO	139	0.72
141860_at	GLaz	CG4604	189	NO	139	0.69
141861_at			117	NO	139	0.74
141862_at	CG10562	CG10562	77	NO	139	0.93
141863_at			109	NO	139	0.8
141864_i_at			65	NO	139	0.46
141865_r_at			57	NO	139	0.35
141866_at	Pp1-13C	CG9156	101	NO	139	0.87
141867_at	CG1623	CG1623	1594	NO	139	1
141868_at			1732	NO	139	0.93
141869_at			272	NO	139	0.85
141870_at	CG18418	CG18418	226	NO	139	0.92
141871_at	CG8086	CG8086	210	NO	139	0.79
141872_at	CG10186	CG10186	580	NO	139	0.91
141873_at			2659	NO	139	0.91
141874_at			538	NO	139	0.95
141875_at	kar	CG12286	71	NO	139	0.89
141876_at	gammaSnap	CG3988	397	NO	139	0.91
141877_at	CG12214	CG12214	163	NO	139	0.86
141878_at	CG3371	CG3371	712	NO	120	0.33
141879_at	CG9487	CG9487	2994	NO	139	0.97
141880_at			175	NO	139	0.99
141881_at	CG7188	CG7188	128	NO	139	0.58
141882_at	CG9665	CG9665	2284	YES	139	0.98
141883_at	CG17919	CG17919	99	NO	139	0.5
141884_at	CG1394	CG1394	1165	NO	139	1
141885_at	BEST:GH14656	CG12699	483	NO	139	0.92
141886_at	CG10675	CG10675	99	NO	139	0.85
141887_at	CG10859	CG10859	1434	NO	139	0.94
141888_at	CG32333	CG32333	1815	NO	139	0.95
141889_at	bonsai	CG4207	336	NO	139	0.86
141890_at	CG9389	CG9389	943	NO	139	0.92
141891_at	Faa	CG14993	140	NO	139	0.67
141892_at	Fibp	CG8660	86	NO	139	0.5
141893_at	PH4alphaNE1	CG9728	376	NO	139	0.96
141894_at	yellow-f2	CG8063	188	NO	139	0.93
141895_at	CG8768	CG8768	104	NO	139	0.81
141896_at			88	NO	139	0.82
141897_at	deltaCOP	CG14813	92	NO	137	0.33
141898_at	CG18568	CG18568	697	NO	139	0.99
141899_at	HBS1	CG1898	536	NO	139	0.79
141900_at	CG9649	CG9649	560	NO	139	0.93
141901_at	CG10209	CG10209	264	NO	139	0.86
141902_at	CG6045	CG6045	178	NO	139	0.84
141903_at			76	NO	139	0.89
141904_at	CG7720	CG7720	95	NO	139	0.86
141905_at	CG18476	CG18476	492	NO	139	0.86
141906_at			131	NO	106	0.68
141907_at	CG6484	CG6484	645	NO	139	0.95
141908_at	CG17377	CG17377	342	NO	139	0.85
141909_at	CG9027	CG9027	345	NO	139	0.78
141910_at	CG8866	CG8866	58	NO	139	0.73
141911_at	BcDNA:GH24095	CG17230	382	NO	139	0.96
141912_at	CG6931	CG6931	431	NO	139	0.98
141913_at	CG4729	CG4729	110	NO	139	0.59
141914_at	CG11315	CG11315	589	NO	139	0.96
141915_at			168	NO	139	0.92
141916_at	CG12056	CG12056	420	NO	139	0.94
141917_at	CG6785	CG6785	947	NO	139	0.92
141918_at	kek4	CG9431	89	NO	139	0.8
141919_at	CG4644	CG4644	314	NO	139	1
141922_at	CG10778	CG10778	74	NO	139	0.83
141923_at	CG31873	CG31873	200	NO	139	0.79
141924_at	mRpL7-L12	CG5012	624	NO	139	0.83
141925_i_at	CG11779	CG11779	85	NO	139	0.57
141927_at	CG5532	CG5532	205	NO	139	0.96
141928_at	chif	CG5813	121	NO	138	0.74
141929_at	CG17726	CG17726	449	NO	139	0.97
141930_at			84	NO	139	0.53
141931_at	CG14715	CG14715	891	NO	139	0.93
141932_at	CG7006	CG7006	303	NO	139	0.87
141933_at			568	NO	139	0.78
141934_at	CG1746	CG1746	588	NO	139	0.89
141935_at			399	NO	139	0.92
141936_at			62	NO	139	0.37
141937_at			848	NO	139	0.66
141938_at	CG3800	CG3800	1502	NO	139	0.94
141939_at	EfTuM	CG6050	808	NO	139	0.95
141940_at	CG4603	CG4603	154	NO	139	0.88
141941_at	fau	CG6544	454	NO	139	0.92
141942_at	CG30389	CG30389	783	NO	139	0.93
141943_at			536	NO	139	0.9
141944_at	CG10627	CG10627	262	NO	139	0.85
141945_at			353	NO	143	0.76
141946_at	CG17531	CG17531	79	NO	139	0.76
141947_at	ptr	CG2841	213	NO	139	0.72
141948_at			142	NO	128	0.33
141949_at	CG9000	CG9000	225	NO	139	0.83
141950_at			171	NO	139	0.9
141951_at	CG5640	CG5640	130	NO	139	0.78
141952_at	CG2245	CG2245	338	NO	139	0.69
141953_at			100	NO	143	0.73
141955_at	CG32685	CG32685	989	NO	139	0.95
141957_at			103	NO	138	0.41
141959_at	CG9066	CG9066	244	NO	159	0.74
141961_at	CG31151	CG31151	472	NO	139	0.52
141962_at	CG5792	CG5792	137	NO	139	0.89
141963_at			116	NO	139	0.62
141964_at	CG8014	CG8014	110	NO	159	0.57
141966_at	CG32226	CG32226	109	NO	126	0.36
141967_at	CG3876	CG3876	63	NO	139	0.48
141968_at			169	NO	139	0.82
141969_at	CG4594	CG4594	124	NO	139	0.67
141970_at			867	NO	139	0.95
141971_at	CG7420	CG7420	278	NO	139	0.81
141973_at	nAcRalpha-80B	CG12414	129	NO	159	0.78
141974_at	CG4561	CG4561	349	NO	139	0.85
141975_at			85	NO	139	0.81
141976_at			203	NO	139	0.88
141977_at			92	NO	139	0.64
141978_i_at			82	NO	139	0.79
141979_r_at			64	NO	139	0.82
141980_at	CG8889	CG8889	89	NO	139	0.95
141981_at	CG6015	CG6015	303	NO	139	0.92
141982_at	Ost48	CG9022	119	NO	139	0.92
141983_at	CG10157	CG10157	326	NO	139	0.97
141984_at	CG8282	CG8282	395	NO	159	0.49
141985_at			93	NO	207	0.53
141986_at	Pk61C	CG1210	284	NO	139	0.4
141987_at			67	NO	139	0.81
141988_at			119	NO	139	0.88
141989_at	Bj1	CG10480	1316	NO	139	0.96
141990_at	Uba2	CG7528	1355	NO	139	0.82
141991_at			708	NO	139	0.44
141992_at	CG12093	CG12093	338	NO	139	0.91
141993_at			629	NO	139	0.78
141994_at	CG7173	CG7173	155	NO	139	0.51
141995_at			732	NO	139	0.83
141996_at			387	NO	139	0.97
141997_at	CG2263	CG2263	812	NO	139	0.89
141998_at	CG6621	CG6621	261	NO	139	0.71
141999_at			303	NO	139	0.57
142000_at	CG4980	CG4980	1725	NO	139	0.83
142001_r_at	CG6543	CG6543	51	NO	139	0.4
142002_at	CG8636	CG8636	154	NO	139	0.91
142003_at			162	NO	139	0.65
142004_at	CG9436	CG9436	353	NO	139	0.44
142005_at	BcDNA:LD24702	CG17286	596	NO	139	0.62
142006_at	CG11660	CG11660	890	NO	139	0.89
142007_at	CG8831	CG8831	427	NO	139	0.56
142008_at			874	NO	77	0.7
142009_at	Taf6L	CG10390	73	NO	139	0.92
142010_at	CG5776	CG5776	377	NO	139	0.38
142011_at	CG7298	CG7298	291	NO	139	0.96
142012_at			416	NO	139	0.81
142013_at	Hmgs	CG4311	246	NO	124	0.58
142014_at	CG5047	CG5047	175	NO	139	0.77
142015_at	CG30101	CG30101	1514	NO	139	1
142017_at	CG9213	CG9213	128	NO	139	0.53
142018_at	CG2218	CG2218	167	NO	139	0.98
142019_at			480	NO	139	0.92
142021_at			258	NO	139	0.92
142022_at			60	NO	139	0.81
142023_at	CG7407	CG7407	150	NO	159	0.93
142024_at	CG8461	CG8461	679	NO	139	0.94
142025_at			84	NO	139	0.77
142026_at	BEST:LD30049	CG5704	150	NO	139	0.73
142027_at	CG12608	CG12608	657	NO	139	0.85
142028_at	CG9797	CG9797	158	NO	139	0.83
142029_at	CG2943	CG2943	163	NO	139	0.88
142030_at	CG14222	CG14222	97	NO	139	0.64
142031_at			284	NO	139	0.96
142033_at			97	NO	139	0.74
142034_at			199	NO	139	0.92
142035_at	SC35	CG5442	506	NO	139	0.78
142036_at			399	NO	139	0.51
142038_at	CG7357	CG7357	1004	NO	139	0.77
142039_s_at	gro	CG8384	3811	NO	143	0.8
142040_at			287	NO	139	0.93
142041_at	Pp2C1	CG2984	2099	NO	139	0.95
142042_at	CG2944	CG2944	577	YES	128	0.53
142044_at	CG13891	CG13891	639	NO	62	0.41
142045_at	CG4454	CG4454	244	NO	143	0.76
142046_at			584	NO	139	1
142047_at	CG32041	CG32041	665	NO	139	0.96
142048_at			68	NO	159	0.62
142049_at	brm	CG5942	432	NO	139	0.5
142050_at	CG1532	CG1532	137	NO	139	0.53
142051_at	CG5469	CG5469	349	NO	139	0.94
142052_at			906	NO	139	0.99
142053_at	CG10263	CG10263	1276	NO	139	0.95
142054_at	CG8892	CG8892	603	NO	139	0.85
142055_at			201	NO	139	0.91
142056_at	CG4502	CG4502	59	NO	159	0.63
142057_at			87	NO	139	0.52
142058_at	CG5384	CG5384	458	NO	139	0.84
142059_at	CG5589	CG5589	178	NO	139	0.79
142060_at	CG5451	CG5451	104	NO	139	0.61
142061_at			878	NO	139	0.95
142062_at	CG2371	CG2371	79	NO	126	0.41
142063_at	CG9911	CG9911	132	NO	139	0.82
142065_at	CG6412	CG6412	267	NO	139	0.93
142066_at	CG6461	CG6461	259	NO	139	0.49
142067_at			378	NO	139	0.94
142068_at			241	NO	139	0.97
142069_at	CG10165	CG10165	91	NO	139	0.85
142070_at	CG30440	CG30440	91	NO	124	0.55
142071_at	CG33113	CG33113	119	NO	139	0.9
142072_at	oxt	CG32300	66	NO	159	0.51
142073_at	CG18094	CG18094	227	NO	139	0.83
142074_at	CG5694	CG5694	117	NO	159	0.48
142076_at	CG6718	CG6718	79	NO	193	0.46
142077_at	CG13605	CG13605	234	NO	139	0.81
142078_at	Sucb	CG10622	441	NO	139	0.97
142079_at	CG3073	CG3073	62	NO	139	0.94
142080_at	EG:196F3.2	CG32810	134	NO	139	0.91
142082_at	CG4617	CG4617	192	NO	139	0.95
142083_at	xl6	CG10203	967	NO	143	0.96
142084_at			591	NO	139	0.88
142085_at	dome	CG14226	439	YES	139	0.78
142086_at	CG4643	CG4643	144	NO	139	0.65
142087_at	CG3108	CG3108	2571	NO	139	0.96
142089_at			177	NO	139	0.96
142090_at	CG9675	CG9675	67	NO	139	0.89
142091_at	CG5770	CG5770	58	NO	139	0.93
142092_at			293	NO	139	0.77
142093_at	GCR(ich)	CG5812	324	NO	139	0.9
142094_at	CG7843	CG7843	75	NO	143	0.48
142095_at	CG7987	CG7987	113	NO	139	0.78
142096_at	Dcr-1	CG4792	707	NO	139	0.97
142098_at	RhoGAP5A	CG3208	122	NO	139	0.82
142099_at			345	NO	139	0.68
142100_at	CG9311	CG9311	135	NO	126	0.34
142101_at	CG30149	CG30149	65	NO	159	0.87
142102_at	CG5780	CG5780	96	NO	139	0.41
142104_at			94	NO	139	0.47
142105_at	CG10962	CG10962	719	NO	139	0.93
142106_at	CG4822	CG4822	78	NO	77	0.38
142107_at			364	NO	139	0.93
142108_at	XNP	CG4548	78	NO	143	0.97
142109_at	CG4225	CG4225	1056	NO	139	0.91
142110_at			559	NO	139	0.86
142111_at	CG10198	CG10198	619	NO	139	0.64
142112_at	CG15820	CG15820	240	NO	139	0.83
142113_at	CG7627	CG7627	92	NO	159	0.41
142114_at	Surf6	CG4510	1689	NO	139	0.93
142115_at	CG4797	CG4797	585	NO	139	0.97
142116_at	CG7381	CG7381	113	NO	139	0.69
142117_at	CG30387	CG30387	205	NO	139	0.58
142118_at	CG30007	CG30007	78	NO	139	0.96
142119_at	CycG	CG11525	1167	NO	139	0.55
142120_at	Vha16	CG3161	72	NO	106	0.42
142121_at	CG14667	CG14667	1329	NO	134	0.49
142122_at	7B2	CG1168	337	NO	139	0.91
142123_at	emb	CG13387	1300	NO	142	0.52
142124_at	CG12857	CG12857	87	NO	139	0.96
142126_at	CG10732	CG10732	698	NO	143	0.89
142127_at	vav	CG7893	273	NO	123	0.81
142128_at	CG5053	CG5053	279	YES	159	0.37
142129_at	syt	CG3139	62	NO	139	0.7
142131_at	CG3382	CG3382	87	NO	139	0.77
142132_at	CG3380	CG3380	2002	YES	30	0.53
142133_at	ferrochelatase	CG2098	932	NO	193	0.44
142134_at	CG11576	CG11576	754	NO	126	0.4
142135_at	nAcRalpha-30D	CG4128	164	NO	139	0.98
142136_at	CG11142	CG11142	1144	NO	139	1
142138_at	EG:BACR7A4.15	CG3703	934	NO	139	0.94
142139_at	EG:BACR7A4.14	CG3699	972	NO	87	0.47
142140_at	CG6448	CG6448	1324	YES	80	1
142141_at	CG4723	CG4723	109	NO	139	0.82
142142_at	CG4721	CG4721	95	NO	139	0.89
142144_at	l(2)k10201	CG13951	148	NO	139	0.43
142145_at	CG15385	CG15385	325	NO	139	0.95
142146_at	CG9465	CG9465	63	NO	139	0.89
142147_at	CG9466	CG9466	618	NO	139	1
142148_at	GNBP2	CG4144	2244	NO	128	0.83
142150_at	Sh	CG12348	92	NO	139	0.9
142151_at	CG8850	CG8850	160	NO	139	0.64
142152_at	CG4712	CG4712	185	NO	139	0.83
142153_at	CG4714	CG4714	72	NO	139	0.89
142154_at	tim	CG3234	69	NO	139	0.66
142155_at	CG12111	CG12111	394	NO	139	0.93
142156_at	CG2056	CG2056	126	NO	139	0.98
142157_at	CG7014	CG7014	35906	YES	143	0.39
142158_at	VhaPPA1-1	CG7007	4486	NO	159	0.37
142159_at			505	NO	137	0.52
142160_at	CG18171	CG18171	75	NO	139	0.85
142161_s_at	CG16758	CG16758	108	NO	53	0.46
142162_at	alpha-Man-II	CG18802	659	NO	125	0.34
142163_s_at	alpha-Man-II	CG18802	674	NO	126	0.66
142165_at	CG3625	CG3625	1936	YES	10	0.87
142166_at	CG17258	CG17258	117	NO	139	0.83
142168_at	CG12378	CG12378	57	NO	127	0.48
142169_at	CG4468	CG4468	99	NO	139	0.77
142171_at	BcDNA:GH04637	CG3530	1108	NO	139	0.93
142172_at	BcDNA:GH04637	CG3530	377	NO	139	0.41
142174_at	CG32573	CG32573	635	NO	139	0.94
142175_at	CG32573	CG32573	98	NO	143	0.87
142176_at	CG3811	CG3811	1764	NO	139	0.38
142177_at			1141	NO	140	0.84
142178_at			75	NO	143	0.5
142179_s_at	BcDNA:GH04929	CG18616	712	NO	134	0.39
142180_at	CG6359	CG6359	4334	NO	54	0.35
142181_at			976	NO	139	0.88
142182_s_at	Ppn	CG33103	3373	NO	27	0.59
142182_s_at	Ppn	CG33103	3373	NO	27	0.59
142183_at			825	NO	77	0.4
142184_at	CG15642	CG15642	1127	NO	139	0.82
142185_at	Grip128	CG9201	1185	NO	193	0.49
142186_at	Rpn6	CG10149	3624	NO	143	0.35
142187_at	CG10151	CG10151	472	NO	106	0.67
142188_at			83	NO	139	0.9
142189_at	Cyp6a8	CG10248	1363	YES	49	0.44
142190_at	Cyp6a21	CG10247	95	NO	139	0.71
142191_at	CG9316	CG9316	155	NO	139	0.82
142192_at	CG9317	CG9317	55	NO	139	0.92
142193_at			838	NO	97	0.39
142193_at			838	NO	99	0.48
142194_at	CG9527	CG9527	922	NO	139	0.62
142195_at	CG18190	CG18190	781	YES	206	0.58
142196_at	Jheh1	CG15101	467	NO	80	0.69
142198_at	CG5684	CG5684	1259	NO	139	0.42
142199_at	CG3091	CG3091	89	NO	139	0.91
142200_at	CG32477	CG32477	4238	NO	10	0.7
142201_at	CG4363	CG4363	179	NO	139	0.95
142202_at	CG4377	CG4377	74	NO	139	0.81
142203_at	EG:BACN32G11.5	CG14788	2746	NO	110	0.33
142204_at	EG:BACN32G11.4	CG14787	640	NO	139	0.69
142205_at	BcDNA:GH06717	CG2930	460	NO	139	0.88
142206_s_at	CG14527	CG14527	121	NO	139	0.48
142207_at	CG18528	CG18528	593	NO	141	0.38
142208_at	CG5762	CG5762	115	YES	139	0.38
142209_at			84	NO	139	0.92
142212_at	l(2)08717	CG15095	1179	NO	38	0.84
142213_at	CSN7b	CG2038	3599	YES	143	0.89
142214_at	CG12993	CG12993	111	NO	139	0.79
142215_at	CG8568	CG8568	140	NO	139	0.58
142216_at			928	NO	143	0.37
142217_at	HLH3B	CG2655	319	NO	139	0.74
142218_at	EG:155E2.5	CG2652	494	NO	139	0.93
142219_at	Ance-4	CG8196	96	NO	139	0.58
142220_at	CG8193	CG8193	1807	YES	27	0.7
142221_at	Cyp9b1	CG4485	73	NO	139	0.83
142222_at	Cyp9b2	CG4486	628	NO	139	0.97
142224_at	CG1846	CG1846	669	NO	157	0.64
142225_at	lola	CG12052	1269	NO	139	0.59
142226_at	Sap-r	CG12070	6418	NO	53	0.46
142227_at	CG15547	CG15547	508	NO	139	0.87
142228_at	CG11342	CG11342	196	NO	159	0.63
142229_at	CG14868	CG14868	724	NO	139	0.78
142230_at	ex	CG4114	197	NO	23	0.52
142231_at	CG13138	CG13138	72	NO	139	0.92
142232_at	nmd	CG5395	674	YES	194	0.35
142233_at	Mat1	CG7614	3309	YES	159	0.61
142235_at	ytr	CG18426	1974	NO	57	0.47
142236_at	CG11786	CG11786	853	NO	84	0.44
142237_at	CG11790	CG11790	1462	NO	194	0.38
142238_at	CG11577	CG11577	717	NO	192	0.62
142239_at	CG10424	CG10424	336	NO	170	0.95
142240_at	Btk29A	CG8049	425	NO	159	0.61
142241_at	CG7870	CG7870	3204	NO	53	0.42
142243_at	CG9306	CG9306	7299	NO	159	0.44
142244_at	CG9305	CG9305	582	NO	71	0.69
142245_at	TBPH	CG10327	3315	NO	97	0.52
142246_at			1529	NO	159	0.81
142247_r_at	CG15870	CG15870	364	NO	139	0.86
142248_at	GLaz	CG4604	521	NO	143	0.83
142249_at	NetB	CG10521	2571	NO	77	0.37
142250_at	norpA	CG3620	54	NO	139	0.62
142251_at	for	CG10033	2390	NO	178	0.45
142252_at	CG15418	CG15418	206	NO	139	0.92
142253_at	CG10560	CG10560	94	NO	139	0.69
142254_at	CG10562	CG10562	78	NO	139	0.89
142255_at			1143	NO	143	0.93
142256_at			444	NO	143	0.99
142257_at	BcDNA:GH10614	CG10863	2655	YES	224	1
142258_at	CG12766	CG12766	153	NO	139	0.48
142259_at			244	NO	139	0.84
142260_at	Pp1-13C	CG9156	174	NO	139	0.7
142261_at	CG1625	CG1625	105	NO	139	0.36
142263_at	CG9047	CG9047	2414	NO	74	0.45
142264_at	elk	CG5076	112	NO	139	0.94
142265_at	CG16793	CG16793	77	NO	139	0.57
142266_at	fan	CG7919	237	NO	139	0.91
142267_at	CG32635	CG32635	123	NO	139	0.9
142268_at			96	NO	139	0.87
142269_at	porin	CG6647	8087	NO	139	0.58
142270_at	CG17137	CG17137	224	NO	139	0.84
142271_at	Ugt35b	CG6649	120	NO	139	0.92
142272_at	Ugt86De	CG6653	76	NO	139	0.93
142273_at	CG7514	CG7514	452	NO	139	0.91
142274_at	CG18418	CG18418	219	NO	139	0.97
142275_at	GC	CG13927	587	NO	139	0.79
142276_at	zfh2	CG1449	143	NO	24	0.47
142277_at	CG8086	CG8086	282	NO	139	1
142278_at	CG8086	CG8086	336	NO	139	0.97
142279_at	bw	CG17632	221	NO	86	0.61
142280_at	dom	CG9696	1565	YES	57	0.64
142282_at	CG10186	CG10186	362	NO	139	0.85
142283_at			821	YES	24	0.47
142283_at			821	YES	26	0.45
142284_at	tup	CG10619	129	YES	41	0.41
142286_at	CG6282	CG6282	430	NO	139	0.95
142287_at			238	NO	139	0.95
142288_at	CG18682	CG18682	73	NO	139	0.86
142289_i_at	CG31140	CG31140	357	NO	139	0.88
142290_r_at	CG31140	CG31140	640	NO	139	0.91
142291_at	PpD3	CG8402	1656	NO	194	0.44
142292_at	Cyp313a4	CG6802	205	NO	139	0.89
142293_at	kar	CG12286	664	YES	49	0.51
142294_at			209	NO	47	0.44
142295_at	tsr	CG4254	16922	NO	143	0.98
142296_at	gammaSnap	CG3988	694	YES	71	0.85
142297_at	KCNQ	CG33135	252	NO	139	0.9
142299_at	Pi3K59F	CG5373	523	NO	139	0.92
142300_at	glec	CG6575	1174	NO	49	0.42
142301_s_at	CG11711	CG11711	1282	NO	137	0.42
142302_at	spir	CG10076	805	YES	158	0.53
142303_at	Mdh	CG5889	786	NO	193	0.67
142304_at			100	NO	139	0.76
142305_at	Pkc98E	CG1954	601	NO	106	0.43
142306_at	CG3386	CG3386	1124	NO	138	0.54
142307_at	CG3371	CG3371	397	NO	122	0.58
142308_at	CG9487	CG9487	311	NO	139	0.84
142309_at			189	NO	87	0.42
142310_at	alpha-Est7	CG1112	134	YES	106	0.49
142311_at	Ubc84D	CG12799	343	NO	139	0.95
142312_at			354	NO	139	0.96
142313_at	Gr66a	CG7189	115	NO	139	0.94
142314_at	CG7188	CG7188	7062	NO	139	0.52
142315_at	CG13022	CG13022	197	NO	139	0.93
142316_at	CG9665	CG9665	383	NO	139	0.79
142317_at	CG10298	CG10298	200	NO	139	0.9
142318_at	CG17919	CG17919	341	NO	84	0.67
142319_at	CG32912	CG32912	356	NO	139	0.68
142320_at	antdh	CG1386	181	NO	139	0.85
142321_at	CG1394	CG1394	408	NO	139	0.85
142322_at	CG18469	CG18469	151	NO	139	0.95
142323_at	BEST:GH14656	CG12699	106	NO	139	0.88
142324_at	BcDNA:GH03753	CG10618	207	YES	83	1
142325_at	CG10675	CG10675	81	NO	139	0.44
142326_at	CG16957	CG16957	66	NO	139	0.96
142327_at	CG10859	CG10859	248	NO	139	0.78
142328_at	CG32333	CG32333	190	NO	139	0.92
142329_at	CG32333	CG32333	562	NO	139	0.95
142330_at	Fas2	CG3665	302	NO	24	0.33
142331_i_at			112	NO	139	0.5
142332_f_at			446	NO	139	0.86
142333_at	bonsai	CG4207	2477	NO	134	0.65
142334_at	Dhc64C	CG7507	135	NO	139	0.93
142335_at	CG9391	CG9391	1344	NO	194	0.72
142336_at	CG9389	CG9389	221	NO	139	0.71
142338_at	Ptp4E	CG6899	1181	NO	143	0.68
142339_at	wit	CG10776	552	NO	139	0.67
142340_at	Faa	CG14993	426	NO	82	0.93
142341_at			154	NO	139	0.75
142342_at	cyc	CG8727	565	NO	209	0.62
142343_at	Fibp	CG8660	734	NO	144	0.81
142344_at	SK	CG10706	419	NO	139	0.93
142345_at			433	NO	139	0.89
142346_at	PH4alphaMP	CG9726	78	NO	139	0.88
142347_at	PH4alphaNE1	CG9728	765	NO	139	0.79
142348_at	CG1776	CG1776	441	NO	139	0.48
142349_at	yellow-f	CG18550	156	NO	139	0.87
142350_at	yellow-f2	CG8063	401	NO	139	0.91
142351_at			65	NO	139	0.93
142352_at	CG8768	CG8768	588	NO	159	0.79
142353_at			277	NO	178	0.35
142354_at			253	NO	154	0.44
142355_at	CG18656	CG18656	793	NO	139	0.88
142356_at	RfaBp	CG11064	1842	YES	9	1
142357_at	EG:131F2.3	CG14812	994	NO	139	0.89
142359_at			78	NO	139	0.89
142361_at	CG18568	CG18568	109	NO	139	0.92
142362_at	tipE	CG1232	169	NO	139	0.65
142363_at	R	CG1956	1352	NO	56	0.45
142364_at	HBS1	CG1898	1641	NO	139	0.36
142365_at	CG31619	CG31619	821	NO	139	0.72
142366_at	DopR	CG9652	225	NO	139	0.91
142367_at	CG9649	CG9649	325	NO	139	0.92
142368_at			367	NO	139	0.94
142370_at	fus	CG8205	1148	NO	106	0.57
142371_at	NaPi-T	CG10207	155	NO	94	0.58
142372_at	CG10209	CG10209	818	NO	159	0.43
142373_at	CG18519	CG18519	557	NO	139	0.81
142374_at	CG6045	CG6045	484	NO	190	0.4
142375_at	CG9483	CG9483	76	NO	139	0.9
142376_at			971	NO	139	0.91
142378_at	CG7720	CG7720	717	NO	139	0.94
142379_s_at	CG18476	CG18476	1342	NO	126	0.5
142380_at	Vha68-1	CG12403	527	NO	86	0.63
142381_at	CG12404	CG12404	1739	NO	139	0.38
142382_at	BEST:LD14959	CG8677	264	NO	139	0.76
142383_at	CG5411	CG5411	232	NO	87	0.51
142384_at			112	NO	139	0.93
142385_at	Dcr-2	CG6493	870	NO	126	0.43
142386_at	CG6484	CG6484	110	NO	139	0.71
142387_at			424	NO	139	0.98
142388_at	CG9447	CG9447	371	NO	139	0.93
142389_at	CG3257	CG3257	472	NO	139	0.95
142390_at	CG3246	CG3246	666	NO	26	0.6
142391_at	CG17377	CG17377	109	NO	139	0.94
142392_at	CG17376	CG17376	123	NO	139	0.91
142393_at	CG7029	CG7029	459	NO	80	0.61
142394_at	CG1090	CG1090	422	NO	139	0.91
142395_at			620	NO	139	0.35
142396_at	CG32737	CG32737	582	NO	139	0.89
142397_at			444	NO	139	0.91
142398_at	CG13200	CG13200	1094	NO	139	0.81
142399_at	CG9027	CG9027	2397	YES	179	1
142400_at	rha	CG11908	62	NO	139	0.79
142401_at	Ih	CG8585	74	NO	139	0.65
142402_at	CG16749	CG16749	239	NO	138	0.34
142403_at	CG8866	CG8866	565	NO	159	0.72
142405_at	CG6938	CG6938	126	NO	139	0.92
142406_at	CG6931	CG6931	155	NO	139	0.95
142408_at	CG4729	CG4729	1937	NO	139	0.49
142409_at	PIP5K59B	CG3682	331	NO	139	0.79
142411_at	CG17205	CG17205	809	NO	139	0.96
142412_at	CG2278	CG2278	745	NO	139	0.98
142413_at	CG11314	CG11314	2284	YES	106	0.51
142414_at	CG11315	CG11315	3165	NO	139	0.94
142415_at	Nmda1	CG3798	453	NO	143	0.4
142416_at	BEST:CK02213	CG3814	882	YES	28	0.96
142417_at	Drl-2	CG3915	77	NO	139	0.82
142418_at	CG4641	CG4641	470	NO	139	0.9
142419_at	CG12057	CG12057	892	NO	139	0.91
142421_at	CG6766	CG6766	2438	NO	139	0.36
142422_at	CG6785	CG6785	447	NO	87	0.57
142423_at	CG1607	CG1607	839	NO	106	0.45
142424_at	CG15482	CG15482	818	NO	139	0.93
142425_at	kek4	CG9431	116	NO	139	0.86
142426_at	Tsp	CG11326	646	NO	78	0.33
142427_at	CG4629	CG4629	70	NO	139	0.79
142428_at	CG4644	CG4644	1941	NO	139	0.45
142429_at	CG14089	CG14089	470	NO	139	0.9
142430_at	Tdp1	CG8825	969	NO	175	0.43
142431_at	Tdp1	CG8825	170	NO	139	0.78
142432_at	CG14937	CG14937	321	NO	142	0.49
142433_at	CG2811	CG2811	710	NO	159	0.49
142434_at	CG2803	CG2803	1958	YES	157	0.96
142436_at			261	NO	139	0.76
142437_at	Pbprp5	CG6641	421	NO	139	0.94
142438_at			173	NO	139	0.89
142439_at			76	NO	106	0.88
142440_at	CG14313	CG14313	277	NO	139	0.96
142441_at	G-oalpha47A	CG2204	368	NO	82	0.39
142442_at	CG17282	CG17282	480	YES	187	0.39
142443_at	CG10777	CG10777	2236	NO	126	0.41
142444_at	CG10778	CG10778	1240	NO	159	0.72
142445_at	U26	CG13401	692	NO	139	0.58
142446_at	CG13344	CG13344	1123	NO	159	0.84
142447_at	CG7639	CG7639	403	NO	125	0.5
142448_at	CG6040	CG6040	375	NO	85	0.71
142449_at	CG4957	CG4957	401	NO	109	0.36
142450_at	CG31873	CG31873	960	NO	124	0.9
142452_at	sqd	CG16901	5490	NO	58	0.35
142453_at	GNBP3	CG5008	135	YES	106	0.61
142454_at	mRpL7-L12	CG5012	2090	YES	124	0.45
142455_at			1020	NO	139	0.51
142456_at	CG11779	CG11779	525	NO	124	0.36
142457_at	CG10340	CG10340	1783	NO	117	0.71
142458_at	CG12783	CG12783	346	NO	139	0.92
142459_at	pan	CG17964	231	NO	54	0.74
142460_at	CG11357	CG11357	1694	NO	159	0.46
142461_at	CG11300	CG11300	745	NO	139	0.79
142462_at	CG5532	CG5532	6027	NO	139	0.61
142463_at	CG14897	CG14897	76	NO	138	0.62
142465_at	sls	CG1915	506	NO	85	0.9
142466_at	PP2A-B'	CG7913	218	NO	159	0.49
142467_at	trol	CG7981	238	NO	81	0.58
142468_at	Socs16D	CG8146	429	NO	158	0.39
142469_at	chif	CG5813	1421	YES	58	1
142471_r_at			5781	NO	139	0.81
142472_at	RpL3	CG4863	44366	NO	139	1
142473_at	CG17726	CG17726	634	NO	134	0.45
142474_at	CG14955	CG14955	181	NO	139	0.83
142475_at	CG14438	CG14438	1648	NO	139	0.42
142476_at			119	NO	139	0.84
142477_at			836	NO	125	0.37
142478_at	CG13252	CG13252	149	NO	106	0.53
142480_at			678	YES	138	0.51
142483_at	RecQ4	CG7487	446	YES	141	0.78
142484_at	caz	CG3606	3079	NO	56	0.33
142485_at	lola	CG12052	547	NO	106	0.89
142486_at			246	NO	139	0.77
142487_s_at	CG14714	CG14714	492	NO	139	0.62
142488_s_at	CG14715	CG14715	2122	YES	170	0.43
142489_at			841	YES	141	0.95
142490_at	cdi	CG6027	139	NO	106	0.42
142491_at	CG11870	CG11870	259	NO	86	0.69
142492_at	Esp	CG7005	4481	NO	45	0.52
142493_at	CG7006	CG7006	3507	NO	139	0.4
142494_at	sesB	CG16944	6153	NO	143	0.58
142495_at	Ant2	CG1683	408	NO	139	0.85
142496_at			239	NO	139	0.8
142497_at	CG15561	CG15561	352	NO	138	0.65
142499_at	colt	CG3057	3300	NO	159	0.47
142500_at	Taf10b	CG3069	70	NO	139	0.64
142501_at			62	NO	139	0.94
142502_at			975	YES	138	0.4
142505_at	eIF-3p40	CG9124	11155	NO	58	0.78
142506_at	CG9121	CG9121	1314	NO	78	0.48
142507_s_at	CG3800	CG3800	16790	YES	72	0.35
142507_s_at	CG3800	CG3800	16790	YES	78	0.34
142508_at	CG3800	CG3800	3879	YES	61	0.55
142510_at	EfTuM	CG6050	2491	NO	158	0.45
142511_at	CG4611	CG4611	436	NO	139	0.41
142512_at	CG4603	CG4603	368	NO	109	0.33
142513_at	CG16974	CG16974	1259	NO	57	0.53
142514_at	TfIIFbeta	CG6538	2000	NO	178	0.51
142514_at	TfIIFbeta	CG6538	2000	NO	192	0.39
142515_at	fau	CG6544	774	NO	139	0.87
142516_at	CG10077	CG10077	1482	NO	65	0.36
142517_at	RhoGEF3	CG1225	1081	YES	140	0.82
142518_at	Nckx30C	CG18660	448	NO	139	0.92
142519_at	Dscam	CG17800	1339	NO	54	0.38
142520_at	Atpalpha	CG5670	3936	NO	79	0.53
142521_at	CG7053	CG7053	661	YES	143	0.9
142522_at			85	NO	106	0.45
142523_at	CG9297	CG9297	910	NO	139	0.91
142525_at	CG11155	CG11155	78	NO	87	0.4
142526_at	CG30389	CG30389	1010	NO	139	0.89
142527_at	CG30389	CG30389	321	NO	139	0.7
142528_at	CG6498	CG6498	683	NO	139	0.39
142529_s_at	CG7945	CG7945	1052	NO	139	0.43
142530_at	CG5319	CG5319	1195	NO	53	0.58
142531_at	eIF-2beta	CG4153	7124	YES	136	1
142532_at	CG10627	CG10627	2287	NO	139	0.5
142532_at	CG10627	CG10627	2287	NO	143	0.33
142533_at	mira	CG12249	9155	YES	140	0.38
142534_at	Hs6st	CG4451	369	NO	139	0.38
142535_at	EG:BACR7A4.16	CG3026	785	YES	189	0.49
142537_at	CG17530	CG17530	771	YES	195	0.4
142538_at	CG17531	CG17531	430	NO	143	0.49
142539_at	RhoGAP71E	CG32149	1198	NO	77	0.35
142540_at			206	YES	244	0.59
142541_at	mRpL14	CG14048	835	NO	124	0.42
142542_at	ptr	CG2841	94	NO	159	0.36
142544_at	CG7372	CG7372	658	YES	140	0.91
142545_at	RpA-70	CG9633	4261	YES	141	0.96
142546_at	CG18228	CG18228	74	NO	139	0.76
142547_at	CG9001	CG9001	200	NO	143	0.76
142548_at	CG9000	CG9000	3631	NO	139	0.58
142549_at			536	NO	126	0.4
142550_at	l(3)mbt	CG5954	1024	NO	159	0.79
142551_at	CG14262	CG14262	355	NO	139	0.91
142553_at	CG5640	CG5640	1032	NO	54	0.56
142554_at	Unc-76	CG3981	552	YES	158	0.81
142555_at	up	CG7107	214	NO	4	0.33
142556_at	nuf	CG7867	922	NO	139	0.66
142557_at			139	NO	199	0.33
142558_s_at	Eb1	CG3265	6028	NO	143	0.65
142559_at	CG7466	CG7466	1389	NO	77	0.69
142560_at	awd	CG2210	20806	YES	192	0.35
142563_at	Paf-AHalpha	CG8962	1488	NO	143	0.94
142564_at	CG8959	CG8959	1135	NO	139	0.97
142565_at	CG12424	CG12424	520	NO	52	0.52
142566_at	CG2926	CG2926	1372	NO	57	0.46
142567_at	isopeptidase-T-3	CG11025	542	NO	139	0.84
142568_at			755	NO	64	0.59
142569_at	slgA	CG1417	227	NO	194	0.4
142570_at	Lap1	CG10255	321	NO	159	0.39
142572_at	klg	CG6669	154	NO	85	0.33
142572_at	klg	CG6669	154	NO	106	0.41
142573_at	ed	CG12676	3023	NO	61	0.5
142575_at	CG8598	CG8598	1945	NO	128	0.6
142576_at	CG32685	CG32685	2001	NO	77	0.65
142578_at	CG3307	CG3307	941	NO	140	0.63
142580_at	CG5272	CG5272	255	NO	251	0.39
142583_at	CG9090	CG9090	1926	NO	139	0.95
142584_at	CG17724	CG17724	1487	NO	99	0.46
142585_at			255	NO	96	0.54
142586_at	CG5346	CG5346	1059	NO	50	0.4
142587_at			2639	YES	19	1
142588_at	Sh3beta	CG8582	71	NO	78	0.37
142589_at	CG9056	CG9056	1186	NO	78	0.57
142590_at	CG9066	CG9066	1335	NO	159	0.81
142591_at	M6	CG7540	719	NO	49	0.45
142592_at	stau	CG5753	2021	NO	52	0.71
142593_at	PTP-ER	CG9856	182	NO	139	0.33
142594_at	CG11799	CG11799	1005	NO	139	0.36
142595_at			99	NO	139	0.49
142596_at	CG5739	CG5739	3067	NO	143	0.95
142598_at	CG4907	CG4907	292	NO	139	0.86
142599_at	CG31151	CG31151	1197	NO	78	0.38
142600_at	CG5787	CG5787	1378	NO	140	0.8
142601_at	CG5792	CG5792	633	NO	159	0.91
142603_at	EG:8D8.8	CG11418	864	NO	121	0.33
142604_at			1297	NO	140	0.65
142605_at			3297	NO	54	0.35
142606_at	rad201	CG8016	318	NO	139	0.63
142607_at	CG8014	CG8014	1169	NO	159	0.71
142608_at	CG11620	CG11620	755	NO	139	0.65
142609_at	rib	CG7230	1137	YES	42	0.35
142610_at	CG17270	CG17270	1001	YES	194	0.43
142611_at	CG17271	CG17271	656	NO	65	0.84
142612_at	CG11760	CG11760	1766	NO	159	0.43
142613_at	CG6480	CG6480	838	YES	138	0.53
142614_at	CG32226	CG32226	989	NO	125	0.9
142615_at	lola	CG12052	406	NO	79	0.74
142616_at	CG15880	CG15880	240	NO	139	0.94
142617_at	CG3876	CG3876	337	NO	159	0.46
142618_at			338	YES	193	0.61
142619_at	CG18335	CG18335	423	NO	139	0.88
142620_at			285	NO	143	0.33
142621_at	CG10220	CG10220	851	NO	193	0.69
142622_at	CalpB	CG8107	869	NO	159	0.4
142623_at			193	NO	139	0.92
142625_s_at	Dhc62B	CG15804	728	NO	139	0.94
142626_at	nerfin-1	CG13906	549	NO	105	0.39
142629_at	CG5098	CG5098	139	NO	143	0.57
142630_at	CG32133	CG32133	258	NO	143	0.57
142631_at			372	NO	64	0.55
142632_at	CG10555	CG10555	873	NO	143	0.97
142633_at	Axs	CG9703	1517	NO	139	0.59
142634_at	CG8443	CG8443	583	NO	106	0.55
142635_at	unc-5	CG8166	1899	YES	99	1
142636_at	CG18604	CG18604	449	NO	118	0.41
142638_at	2006-01-10	CG4173	4745	NO	58	0.4
142639_at	CG16953	CG16953	1421	NO	159	0.46
142640_at	CG18131	CG18131	373	NO	139	0.94
142641_at	CG7420	CG7420	523	NO	134	0.48
142645_r_at	nAcRalpha-80B	CG12414	681	NO	159	0.52
142646_at	CG18136	CG18136	103	NO	139	0.54
142648_at	CG4573	CG4573	125	YES	194	0.77
142649_at	CG4561	CG4561	5199	NO	139	0.7
142650_s_at	BcDNA:LD21177	CG8431	114	NO	193	0.77
142651_at			384	NO	143	0.94
142652_at	chp	CG1744	331	NO	139	0.72
142654_at	ird5	CG4201	292	NO	159	0.42
142655_at	CG10407	CG10407	126	NO	138	0.35
142656_at	Dbp73D	CG9680	326	NO	138	0.56
142657_at	PGRP-SB1	CG9681	666	NO	139	0.51
142658_at	sbb	CG5580	1550	NO	139	0.99
142660_at	CG17994	CG17994	200	NO	139	0.92
142661_at	Vha100-2	CG18617	2905	YES	199	0.45
142662_at	CG7678	CG7678	285	NO	120	0.39
142664_at	CG8889	CG8889	654	NO	178	0.67
142665_at	swa	CG3429	114	NO	159	0.83
142667_at	CG6015	CG6015	1644	NO	143	0.95
142668_at	His3.3B	CG8989	26951	NO	139	0.51
142670_at	Nrt	CG9704	74	NO	106	0.82
142671_at	CG13822	CG13822	1897	NO	126	0.43
142672_at	CG10157	CG10157	1760	NO	139	0.45
142673_at	CG8292	CG8292	140	NO	139	0.72
142674_at	CG8282	CG8282	1518	NO	194	0.66
142675_at	BcDNA:LD22087	CG10254	2193	YES	201	0.45
142676_at	CG13819	CG13819	728	NO	139	0.93
142677_s_at	Pk61C	CG1210	566	NO	64	0.38
142678_at	G-ialpha65A	CG10060	2298	YES	140	0.89
142679_at	CG10063	CG10063	521	NO	139	0.94
142680_at	CG5280	CG5280	127	NO	139	0.78
142681_at	Picot	CG8098	1170	NO	159	0.62
142682_at	Nach	CG8178	123	NO	139	0.87
142683_s_at	Amy-p	CG18730	6775	NO	142	0.63
142684_at	CG7550	CG7550	409	NO	193	0.37
142685_at	Uba2	CG7528	3160	NO	139	0.95
142686_at	Bx42	CG8264	2920	YES	143	1
142689_at	CG13569	CG13569	198	NO	139	0.86
142690_at	CG9977	CG9977	1688	NO	139	0.53
142691_at	CG12093	CG12093	3721	NO	134	0.56
142692_at	Hel25E	CG7269	14407	NO	143	0.95
142693_at	CG14015	CG14015	283	NO	139	1
142694_at	CG7177	CG7177	620	NO	116	0.54
142695_at	CG7173	CG7173	879	NO	81	0.58
142696_at	BcDNA:LD23830	CG8801	8376	NO	77	0.41
142697_at	CG8800	CG8800	129	NO	139	0.92
142698_at			719	NO	139	0.95
142699_at	CG9444	CG9444	1563	NO	77	0.49
142700_at			6564	YES	106	0.33
142701_at	CG17982	CG17982	842	NO	139	0.76
142703_at	Adk3	CG6612	441	NO	106	0.83
142704_at	CG6621	CG6621	1070	NO	139	0.77
142705_at	Pros26	CG4097	9650	NO	192	0.98
142706_at	CG4098	CG4098	892	YES	134	0.85
142707_at	CG12259	CG12259	1736	YES	138	0.47
142708_at	CG4980	CG4980	1328	NO	143	0.98
142709_s_at	CG6543	CG6543	3139	YES	185	0.42
142711_at	CG8636	CG8636	6414	NO	138	0.47
142712_at	CG17279	CG17279	125	NO	139	0.91
142713_at	Dref	CG5838	1444	NO	140	0.74
142714_at	CG5850	CG5850	1082	NO	125	0.33
142716_at	CG9436	CG9436	1033	NO	224	0.79
142718_at	BcDNA:LD24702	CG17286	5336	NO	141	0.86
142719_at	CG6071	CG6071	285	YES	74	0.62
142721_at	CG13154	CG13154	267	NO	139	0.85
142722_at	CG8831	CG8831	1300	YES	142	0.37
142722_at	CG8831	CG8831	1300	YES	178	0.41
142724_at	CG11137	CG11137	3788	NO	159	0.68
142725_at	CG2519	CG2519	670	NO	126	0.33
142726_at	Taf6L	CG10390	314	YES	140	0.75
142727_at	CG17036	CG17036	417	NO	159	0.68
142728_at	CG5776	CG5776	563	NO	193	0.42
142729_at	Gtp-bp	CG2522	727	NO	139	0.96
142730_at	CG4532	CG4532	3048	NO	143	0.87
142731_at	orb	CG10868	132	NO	251	0.43
142732_at	CG7306	CG7306	703	NO	139	0.95
142733_at	CG7298	CG7298	254	NO	139	0.92
142734_at	CG7049	CG7049	513	NO	159	0.83
142735_at	CG7047	CG7047	1030	YES	28	0.74
142737_at	CG5059	CG5059	3691	YES	50	0.71
142738_at	CG5047	CG5047	265	NO	124	0.71
142740_at	CG6673	CG6673	335	NO	170	0.43
142742_at	CG30101	CG30101	671	NO	139	0.75
142743_at			825	NO	143	0.44
142744_at	CG2678	CG2678	458	NO	159	0.79
142745_at	mus308	CG6019	137	NO	138	0.35
142746_at	Men	CG10120	974	YES	79	0.88
142747_at	CG17912	CG17912	923	NO	139	0.71
142748_at	CG3680	CG3680	1147	NO	128	0.65
142749_at	Ac3	CG1506	146	NO	48	0.4
142750_at	Pi3K68D	CG11621	160	NO	52	0.73
142751_at	CG15643	CG15643	589	YES	139	0.37
142752_at	CG9213	CG9213	1710	YES	159	0.77
142753_at	CG15536	CG15536	217	NO	143	0.78
142754_at	CG2218	CG2218	4181	NO	143	0.54
142755_s_at	BcDNA:LD28247	CG2061	211	YES	205	0.34
142756_at	CG2076	CG2076	2670	NO	194	0.95
142757_at	Dhod	CG9741	1364	NO	159	0.6
142758_at	Mkk4	CG9738	543	NO	139	0.46
142759_at	CG17359	CG17359	381	NO	159	0.47
142760_at	CG8783	CG8783	355	NO	159	0.85
142761_at	CG13386	CG13386	339	NO	139	0.92
142762_at	CG32479	CG32479	1527	NO	139	0.39
142762_at	CG32479	CG32479	1527	NO	143	0.36
142763_at	myotubularin	CG9115	1888	NO	116	0.51
142764_at	CG9109	CG9109	917	YES	139	0.96
142765_at	CG5091	CG5091	337	NO	192	0.47
142766_at			178	NO	82	0.44
142767_at			2043	NO	141	0.67
142768_at	CG7407	CG7407	369	YES	159	0.75
142769_at	CG11905	CG11905	805	NO	82	0.44
142770_at	CG8464	CG8464	435	NO	143	0.9
142771_at	CG8461	CG8461	594	NO	143	0.86
142772_at	CG12864	CG12864	450	YES	138	0.51
142773_at			631	NO	139	0.99
142774_at	CG32306	CG32306	234	NO	139	0.49
142774_at	CG32306	CG32306	234	NO	143	0.33
142776_at	CG17680	CG17680	2017	YES	170	0.39
142779_at	CG15879	CG15879	164	NO	139	0.56
142780_at	BEST:LD30049	CG5704	119	NO	159	0.8
142781_at	CG14648	CG14648	2187	NO	159	0.64
142782_s_at	CG9123	CG9123	2255	NO	143	0.55
142783_at	CG9793	CG9793	94	YES	203	0.38
142784_at	CG9797	CG9797	4191	NO	140	0.56
142785_at	mRpS9	CG2957	1575	YES	53	0.42
142785_at	mRpS9	CG2957	1575	YES	143	0.41
142786_at	CG2943	CG2943	5398	NO	139	0.56
142787_at	CG14221	CG14221	636	NO	139	0.94
142788_at	CG14222	CG14222	1375	YES	143	0.79
142789_at	Nedd4	CG7555	1324	NO	159	0.49
142790_at	CG32813	CG32813	596	YES	28	0.86
142791_at	RpS6	CG10944	39257	NO	139	1
142792_at	CG11386	CG11386	315	NO	139	0.83
142795_at	CG8311	CG8311	514	NO	224	0.47
142796_at	CG8306	CG8306	2215	YES	22	1
142797_at	H	CG5460	188	NO	20	0.49
142798_at	RpS9	CG3395	45116	NO	139	1
142800_at	Su(dx)	CG4244	541	NO	56	0.45
142801_at	CkIIalpha-i3	CG3217	158	NO	118	0.64
142803_at	CG5435	CG5435	453	NO	139	0.94
142804_at	SC35	CG5442	12014	NO	138	0.67
142805_at	nos	CG5637	1879	YES	211	0.79
142806_at	gammaTub37C	CG17566	1112	YES	207	0.48
142807_at	CG17567	CG17567	769	NO	139	0.9
142808_at	CG12063	CG12063	526	NO	81	0.43
142810_at	Or43b	CG17853	269	NO	139	0.97
142811_at	CG15835	CG15835	626	NO	142	0.35
142812_at	CG17090	CG17090	1159	NO	139	0.92
142813_at			970	NO	36	0.35
142813_at			970	NO	39	0.43
142814_at	Antp	CG1028	177	NO	49	0.54
142815_at	raps	CG5692	3164	NO	143	0.78
142817_at	CG7357	CG7357	636	NO	178	0.83
142818_at	CG1812	CG1812	831	NO	159	0.72
142819_at	E(spl)	CG8365	1090	YES	89	0.53
142820_at	gro	CG8384	1036	NO	43	0.44
142821_at	Nak	CG10637	1352	NO	139	0.9
142822_at	CG10623	CG10623	327	NO	90	0.7
142823_at	rap	CG3000	1124	NO	75	0.37
142823_at	rap	CG3000	1124	NO	78	0.34
142824_at	Pp2C1	CG2984	1018	NO	55	0.47
142826_at	mnb	CG7826	1050	YES	77	0.69
142827_at	CG9007	CG9007	498	NO	55	0.34
142828_at			87	NO	139	0.85
142829_at	CG6961	CG6961	10340	NO	159	0.56
142830_at			382	NO	40	0.82
142831_at	CG13891	CG13891	384	NO	139	0.94
142832_at	CG17009	CG17009	210	NO	139	0.95
142833_at	CG4454	CG4454	6991	YES	142	0.74
142834_at	Irp-1A	CG4900	763	NO	139	0.74
142836_at			397	NO	159	0.44
142837_at	CG32041	CG32041	151	NO	28	0.65
142839_at	BG:DS00276.8	CG1162	74	NO	139	0.82
142840_s_at	brm	CG5942	2280	NO	138	0.53
142841_at	CG10998	CG10998	555	NO	139	0.93
142843_at	SP2637	CG5473	723	NO	158	0.47
142844_at	CG5469	CG5469	2357	NO	143	0.75
142845_at	Tm1	CG4898	993	NO	139	0.8
142847_at	CG9034	CG9034	2514	NO	139	0.6
142848_at	CG10268	CG10268	618	NO	139	0.72
142849_at	CG10263	CG10263	1507	NO	143	0.39
142850_at	CG7288	CG7288	143	NO	139	0.82
142851_at	CG8891	CG8891	837	NO	171	0.6
142853_at	Prosalpha7	CG1519	2487	YES	192	0.84
142854_at	Orc6	CG1584	557	NO	141	0.49
142855_at	CG14224	CG14224	1444	NO	139	0.8
142856_at	CG4497	CG4497	3452	NO	159	0.33
142858_at	Chd1	CG3733	4443	NO	139	0.45
142859_at	CG13650	CG13650	89	NO	139	0.89
142860_at			486	NO	194	0.43
142861_at	Rab10	CG17060	644	NO	143	0.55
142862_at	CG5385	CG5385	1402	NO	126	0.44
142863_at	CG5384	CG5384	1879	YES	128	0.42
142864_at			3092	NO	53	0.39
142866_at	CG12269	CG12269	345	NO	139	0.51
142867_at	CG5451	CG5451	1879	YES	140	0.54
142868_at	CG6431	CG6431	189	NO	139	0.97
142869_at			573	NO	143	0.73
142870_s_at	CG2371	CG2371	1101	NO	159	0.65
142871_s_at	CG9911	CG9911	1689	YES	79	0.43
142872_at	RnrS	CG8975	9486	NO	141	0.68
142873_at			332	NO	139	0.85
142874_at	CG15142	CG15142	296	NO	139	0.65
142875_at	CG6412	CG6412	1060	NO	193	0.34
142876_at	Trl	CG9343	1232	NO	25	0.83
142878_at	CG6461	CG6461	1165	YES	239	0.47
142879_at	dock	CG3727	877	NO	50	0.35
142879_at	dock	CG3727	877	NO	52	0.33
142880_at	CG1745	CG1745	464	NO	178	0.35
142881_at	pll	CG5974	1022	NO	159	0.73
142882_at	CG5987	CG5987	225	NO	138	0.48
142882_at	CG5987	CG5987	225	NO	143	0.35
142883_at	Orc4	CG2917	874	NO	141	0.41
142884_at	ETH	CG18105	707	NO	138	0.86
142885_at	CG10166	CG10166	1554	YES	115	1
142886_at	CG10165	CG10165	2023	NO	139	0.89
142887_at	CG8981	CG8981	1245	YES	129	0.59
142889_at	CG30440	CG30440	162	NO	77	0.39
142890_at	bc10	CG4867	4338	NO	159	0.44
142891_at	CG17052	CG17052	395	YES	3	0.82
142892_at	CG33113	CG33113	11768	NO	53	0.36
142893_at	CG33113	CG33113	1691	NO	139	0.41
142893_at	CG33113	CG33113	1691	NO	143	0.45
142894_s_at	oxt	CG32300	905	NO	159	0.57
142896_at	CG18094	CG18094	153	NO	159	0.36
142896_at	CG18094	CG18094	153	NO	194	0.42
142897_at	CG18094	CG18094	120	NO	159	0.92
142898_at	CG5708	CG5708	1791	NO	159	0.57
142899_at	CG5694	CG5694	2468	YES	159	0.8
142900_at	CG17187	CG17187	196	NO	143	0.87
142901_at	CG17184	CG17184	504	YES	193	0.82
142902_at	CG12507	CG12507	761	NO	139	0.97
142903_at	SoxN	CG18024	850	NO	54	0.82
142904_at	spt4	CG12372	612	YES	142	0.87
142907_at			736	YES	66	0.45
142908_at	CG13605	CG13605	3784	NO	159	0.52
142910_at	sinu	CG10624	1834	NO	64	0.56
142912_at	CG32043	CG32043	277	NO	143	0.4
142913_at	neur	CG11988	266	NO	89	0.46
142913_at	neur	CG11988	266	NO	140	0.38
142914_at			304	NO	178	0.76
142915_at	EG:30B8.6	CG3078	410	NO	139	0.89
142916_at	CG3073	CG3073	942	NO	139	0.81
142917_at	EG:196F3.2	CG32810	1063	NO	55	0.34
142918_at	EG:196F3.2	CG32810	5957	YES	61	1
142920_at	Aef1	CG5683	150	NO	118	0.38
142921_at	CG4615	CG4615	1207	NO	159	0.44
142922_at	CG4617	CG4617	620	NO	139	0.77
142923_at	CG4949	CG4949	684	NO	180	0.73
142924_at	wee	CG4488	868	YES	178	0.36
142924_at	wee	CG4488	868	YES	180	0.46
142925_at	xl6	CG10203	3644	NO	143	0.79
142926_at	SelD	CG8553	11344	YES	143	0.86
142927_at	CG8547	CG8547	781	NO	106	0.5
142928_at	CG6896	CG6896	463	NO	178	0.42
142929_at	Or92a	CG17916	73	NO	139	0.92
142930_at	CG7737	CG7737	377	YES	170	0.35
142931_at	CG14225	CG14225	595	NO	139	0.98
142932_at	dome	CG14226	4316	NO	143	1
142933_at	CG4386	CG4386	580	NO	139	0.92
142934_at	CG4646	CG4646	806	NO	131	0.36
142934_at	CG4646	CG4646	806	NO	134	0.4
142935_at	CG4643	CG4643	2156	NO	159	0.64
142936_at	CG7922	CG7922	301	NO	130	0.53
142937_at	CG15768	CG15768	133	NO	139	0.89
142938_at	CG3108	CG3108	382	NO	84	0.38
142939_at			182	NO	139	0.93
142940_at	CG14695	CG14695	485	NO	139	0.96
142941_at	Eip74EF	CG32180	1125	NO	139	0.97
142942_at	CG18596	CG18596	132	NO	129	0.41
142943_at	CG32772	CG32772	958	NO	139	0.53
142944_at			154	NO	139	0.93
142946_at	DnaJ-60	CG12240	938	YES	139	0.83
142947_at	DnaJ-60	CG12240	505	NO	139	0.5
142949_at			256	NO	139	0.98
142950_at	BG:DS00941.14	CG7953	123	NO	139	0.89
142951_at	BG:DS00941.13	CG7916	224	NO	139	0.78
142952_at			1047	NO	139	0.91
142953_at	CG9675	CG9675	699	NO	139	0.94
142954_at	CG5773	CG5773	759	NO	139	0.47
142955_at	CG5770	CG5770	187	NO	139	0.76
142956_at	alpha-Est3	CG1257	838	NO	193	0.56
142958_at			69	NO	139	0.85
142959_at	GCR(ich)	CG5812	911	NO	139	0.87
142960_at	CG17834	CG17834	2070	NO	139	0.86
142961_at	l(2)01810	CG5304	376	NO	139	0.93
142962_at	CG6749	CG6749	284	NO	139	0.77
142963_at	CG14590	CG14590	142	NO	139	0.94
142964_at	CG7843	CG7843	4275	NO	143	0.56
142965_at	Galpha49B	CG17759	134	NO	159	0.41
142966_at	Egfr	CG10079	785	NO	43	0.43
142967_at	rexin	CG18408	401	NO	82	0.77
142968_at	CG32210	CG32210	145	NO	139	0.87
142969_at	Cys	CG8050	11683	YES	37	0.44
142970_at	CG7987	CG7987	393	NO	193	0.65
142971_at	su(w[a])	CG3019	1343	NO	139	0.84
142972_at			70	NO	139	0.79
142973_at	Takl2	CG4803	71	NO	139	0.69
142974_at	Dcr-1	CG4792	1274	YES	129	0.37
142975_at	Myo31DF	CG7438	484	NO	158	0.59
142976_at	CG13144	CG13144	682	NO	139	0.95
142977_at	CG7033	CG7033	4902	NO	193	0.81
142978_at	CG30492	CG30492	1448	NO	139	0.97
142979_at	CG15780	CG15780	284	NO	139	0.93
142980_at	CG17763	CG17763	89	NO	139	0.57
142981_at	RhoGAP5A	CG3208	702	NO	159	0.63
142982_at	Pros26.4	CG5289	4265	NO	159	0.5
142983_at	CG13602	CG13602	145	NO	139	0.9
142984_at	CG13096	CG13096	5118	NO	140	0.91
142985_at	CG17173	CG17173	171	NO	139	0.94
142986_at	CG9311	CG9311	908	NO	139	0.36
142987_at			361	NO	82	0.79
142989_at	CG8008	CG8008	445	NO	139	0.87
142990_at	CG11175	CG11175	528	NO	87	0.64
142991_at	CG30149	CG30149	256	YES	250	0.52
142992_at	CG12004	CG12004	3104	NO	134	0.49
142993_at	ash1	CG8887	537	NO	139	0.78
142995_at	CG32758	CG32758	457	NO	139	0.97
142996_at	CG11033	CG11033	2020	NO	77	0.5
142997_at	CG13597	CG13597	110	NO	139	0.86
142998_at	CG31666	CG31666	200	NO	106	0.54
142999_at	Taf4	CG5444	478	NO	50	0.37
143001_at	CG5780	CG5780	811	NO	126	0.33
143002_at			105	NO	139	0.73
143003_at	CrebA	CG7450	1831	NO	47	0.49
143006_at	CG14054	CG14054	238	NO	139	0.85
143007_at	Sop2	CG8978	2167	NO	124	0.69
143008_at	tam	CG8987	471	YES	178	0.33
143009_s_at	CG10962	CG10962	316	NO	139	0.48
143010_at	CG13694	CG13694	263	NO	139	0.85
143011_at	CG4822	CG4822	127	NO	28	0.7
143012_at			3731	NO	159	0.79
143013_at	CG17985	CG17985	668	NO	139	0.41
143014_at	CG4553	CG4553	722	NO	159	0.75
143015_at	XNP	CG4548	3143	NO	140	0.92
143016_at			314	NO	139	0.9
143017_at	Dyb	CG8529	257	NO	139	0.9
143018_at	tko	CG7925	1629	NO	194	0.46
143019_at			538	NO	139	0.96
143021_at	CG31150	CG31150	959	NO	77	0.86
143023_at	CG14763	CG14763	213	NO	139	0.9
143024_at	CG32707	CG32707	938	NO	159	0.84
143025_at			989	NO	139	0.38
143026_at	CG10208	CG10208	534	NO	159	0.64
143027_at	CG10198	CG10198	3356	NO	143	0.95
143028_at	CG15821	CG15821	280	NO	139	0.62
143030_at	Fs(2)Ket	CG2637	1309	NO	182	0.86
143031_at	CG7627	CG7627	1877	YES	216	0.79
143032_at			61	NO	139	0.72
143033_at	CG9092	CG9092	465	NO	77	0.65
143036_at	Surf6	CG4510	686	NO	56	0.56
143037_at	SRPK	CG8174	711	NO	139	0.38
143039_at	Nxt1	CG12752	4047	NO	143	0.74
143040_at	CG4797	CG4797	175	NO	139	0.92
143041_i_at	CG11700	CG11700	80	NO	139	0.62
143042_r_at	CG11700	CG11700	116	NO	139	0.49
143044_at	CG14384	CG14384	123	NO	139	0.92
143045_at	CG7381	CG7381	258	NO	159	0.6
143046_at	CG8468	CG8468	2370	NO	64	0.49
143047_at	MTF-1	CG3743	1412	NO	139	0.99
143048_at	CG30387	CG30387	849	NO	143	0.79
143049_at	CG30387	CG30387	805	NO	139	0.89
143050_at	CG4527	CG4527	1098	NO	139	0.84
143051_at	ab	CG4807	1202	YES	9	0.94
143052_at	abd-A	CG10325	418	NO	47	0.86
143053_at	Abd-B	CG11648	965	YES	19	0.43
143053_at	Abd-B	CG11648	965	YES	20	0.47
143054_at	Abl	CG4032	565	NO	139	0.88
143055_at	ac	CG3796	222	NO	140	0.6
143056_at	nAcRalpha-96Aa	CG5610	77	NO	139	0.85
143057_at	mAcR-60C	CG4356	60	NO	139	0.62
143058_f_at	Act5C	CG4027	25079	NO	139	0.95
143059_at	Act42A	CG12051	8244	NO	61	0.78
143060_f_at	Act79B	CG7478	2258	NO	67	0.52
143061_at	Act88F	CG5178	118	NO	139	0.77
143063_at			112	NO	120	0.45
143065_at	al	CG3935	1640	NO	78	0.38
143066_at	amd	CG10501	462	NO	60	0.35
143067_at	amn	CG11937	56	NO	139	0.81
143068_at	Amy-d	CG17876	502	NO	139	0.94
143069_at	CG2650	CG2650	172	NO	139	0.91
143070_at	Mst77F	CG3354	63	NO	139	0.96
143071_at			96	NO	139	0.78
143072_at	Anp	CG1361	295	NO	139	0.77
143073_at	aop	CG3166	4346	NO	33	0.37
143074_at	RpP0	CG7490	40879	NO	139	0.87
143076_at	Aprt	CG18315	788	NO	143	0.61
143077_at	Arf72A	CG6025	1703	NO	139	0.58
143078_at	Arr2	CG5962	232	NO	139	0.88
143079_at	ase	CG3258	475	YES	96	1
143080_at	Asx	CG8787	588	NO	71	0.48
143081_at	Dll	CG3629	1315	NO	139	0.63
143082_at	bam	CG10422	214	YES	203	0.46
143084_at	bi	CG3578	525	NO	139	0.46
143085_at	BicC	CG4824	639	YES	209	1
143086_at	boss	CG8285	445	NO	139	0.62
143087_at	br	CG11491	763	NO	139	0.95
143088_at	Brd	CG3096	3988	YES	89	0.74
143089_at	Bsg25A	CG12205	220	NO	226	0.36
143090_at	Bsg25D	CG14025	327	YES	194	0.45
143091_at	btd	CG12653	1276	NO	138	0.5
143093_at	Cat	CG6871	2081	YES	80	0.6
143094_at	Pka-C1	CG4379	734	NO	139	0.56
143095_at	Pka-C2	CG12066	115	NO	139	0.91
143096_f_at	CecA1	CG1365	223	NO	139	0.93
143097_f_at	CecA2	CG1367	292	NO	139	0.96
143098_at	CecB	CG1878	317	NO	139	0.84
143099_i_at	CecC	CG1373	65	NO	139	0.89
143100_f_at	CecC	CG1373	119	NO	139	0.9
143102_at	salr	CG4881	1304	NO	139	0.58
143103_at	cn	CG1555	757	YES	90	1
143104_at	cni	CG5855	7199	NO	143	0.38
143105_at	comt	CG1618	258	NO	106	0.57
143106_at	cos	CG1708	905	NO	143	0.99
143107_at	Cp15	CG6519	713	NO	139	0.93
143108_at	Cp16	CG6533	1905	NO	139	1
143109_at	Cp18	CG6517	1325	NO	139	0.99
143110_at	Cp19	CG6524	764	NO	139	0.94
143111_at	Cp36	CG1478	1554	NO	139	0.99
143112_at	Cp38	CG11213	607	NO	139	0.96
143113_at	cpo	CG31243	1329	NO	106	0.52
143114_at	csw	CG3954	171	NO	139	0.83
143115_at	Cyt-c-p	CG17903	5258	YES	143	0.53
143116_at	D	CG5893	1995	YES	140	0.78
143117_at	da	CG5102	4621	NO	139	0.49
143118_at	Dab	CG9695	636	NO	143	0.84
143119_at	DebA	CG17967	94	NO	139	0.54
143120_at	DebB	CG16792	6546	NO	143	1
143121_at	2005-01-13	CG2175	295	NO	139	0.91
143122_at	Dfd	CG2189	231	NO	46	0.38
143122_at	Dfd	CG2189	231	NO	52	0.35
143123_at			186	YES	4	0.9
143124_at	disco	CG9908	1443	NO	77	0.82
143125_at			91	NO	120	0.72
143127_at	Cyp6a2	CG9438	744	NO	139	0.84
143128_at	dnc	CG32498	1221	NO	139	0.92
143129_at	Dox-A2	CG10484	7055	YES	129	0.49
143131_at	dpp	CG9885	244	NO	50	0.4
143132_at	ds	CG17941	517	YES	18	0.84
143133_at	dsh	CG18361	854	NO	139	0.44
143134_at	Dsk	CG18090	175	NO	139	0.94
143135_at	dx	CG3929	2310	NO	128	0.7
143136_at	bsh	CG10604	374	NO	139	0.88
143137_at	ea	CG4920	754	YES	192	0.65
143138_at			585	NO	139	0.97
143140_at	Edg78E	CG7673	115	NO	139	0.9
143141_at	Edg84A	CG2345	691	NO	139	0.91
143142_at	Ef1alpha100E	CG1873	358	NO	139	0.62
143143_at	Ef2b	CG2238	39792	NO	139	1
143144_at	eg	CG7383	76	NO	75	0.62
143145_at	egl	CG4051	346	YES	195	1
143146_at	Eh	CG5400	142	NO	139	0.87
143148_at	Eip74EF	CG32180	369	NO	139	0.91
143149_at	ems	CG2988	556	NO	97	0.74
143150_at	Eno	CG17654	2296	YES	220	1
143151_at	Est-6	CG6917	66	NO	139	0.53
143152_at	Est-P	CG17148	67	NO	139	0.8
143153_at	eve	CG2328	2426	NO	139	0.85
143155_at	f	CG5424	208	NO	87	0.72
143156_at	fas	CG17716	632	NO	139	0.91
143157_at	Fas3	CG5803	838	YES	7	0.43
143158_at	Fbp1	CG17285	1190	NO	139	0.83
143159_at	fj	CG10917	359	NO	139	0.87
143160_at	fkh	CG10002	888	NO	57	0.65
143161_at	fliI	CG1484	1412	NO	159	0.58
143162_at	flw	CG2096	1280	NO	80	0.43
143163_at	Fmrf	CG2346	546	NO	139	0.86
143164_at	Fps85D	CG8874	244	YES	41	1
143165_at	gd	CG1505	77	NO	159	0.71
143166_at	fs(1)K10	CG3218	370	NO	138	0.74
143167_at	fs(1)Yb	CG2706	219	NO	139	0.99
143168_at	ft	CG3352	1964	NO	19	0.87
143169_at	ftz	CG2047	1944	NO	143	0.67
143170_at	fu	CG6551	2155	NO	143	0.65
143171_at	fw	CG1500	76	NO	81	0.66
143173_at	fz	CG17697	1129	NO	78	0.39
143175_at	Gapdh2	CG8893	2201	YES	248	1
143176_at	CG33088	CG33088	186	NO	192	0.77
143177_at			482	YES	159	0.7
143178_at	Gld	CG1152	495	NO	139	0.86
143179_at	Grd	CG7446	220	NO	139	0.92
143180_at	grn	CG9656	167	NO	19	0.49
143183_at	gsb	CG3388	1887	YES	89	0.34
143184_at			5085	YES	196	1
143185_at	gt	CG7952	998	YES	142	0.66
143186_at			1216	NO	50	0.44
143189_at	hkb	CG9768	1122	NO	140	0.86
143191_at	Hsc70-1	CG8937	177	NO	120	0.44
143192_at	Hsc70-2	CG7756	350	NO	138	0.5
143193_at	Hsc70-3	CG4147	78	NO	139	0.92
143194_at	Hsc70-4	CG4264	19944	NO	139	0.89
143195_at	Hsp67Ba	CG4167	116	NO	139	0.83
143196_at	Hsp67Bc	CG4190	582	NO	28	0.93
143197_at	Hsp68	CG5436	262	NO	139	0.79
143198_at	Hsp83	CG1242	13430	YES	193	0.7
143199_at	hth	CG17117	766	NO	10	0.81
143200_at	if	CG9623	194	YES	60	1
143201_at	ImpL3	CG10160	1133	NO	28	0.41
143202_at	in	CG16993	668	YES	72	1
143203_at			224	NO	139	0.82
143204_at	inv	CG17835	670	YES	101	0.68
143205_at	janA	CG7933	2757	YES	140	0.64
143206_at	janB	CG7931	78	NO	139	0.84
143209_at	Kr	CG3340	1274	NO	140	0.82
143210_at	kz	CG3228	830	NO	128	0.66
143211_at	l(1)1Bb	CG3923	1166	NO	143	0.55
143212_at	l(1)10Bb	CG1639	547	NO	143	0.6
143213_at	Hlc	CG1666	1965	NO	139	0.84
143214_at	Sos	CG7793	1433	NO	139	0.57
143215_at	l(2)34Fa	CG16880	257	NO	139	0.86
143216_at	Pgant35A	CG7480	1704	NO	128	0.38
143217_at	l(2)35Bd	CG3688	1069	NO	143	0.77
143218_at	l(2)35Bg	CG4180	1741	NO	159	0.63
143220_at	wor	CG4158	1516	YES	32	0.55
143221_at	Gli	CG3903	2363	NO	40	0.61
143222_at	Cyp303a1	CG4163	337	NO	139	0.89
143224_at			91	NO	28	0.44
143224_at			91	NO	82	0.35
143225_at	dre4	CG1828	1507	YES	141	1
143226_at	l(3)87Df	CG7620	1368	NO	134	0.42
143227_at	hyd	CG9484	3366	NO	139	0.84
143228_at	l(3)mbn	CG12755	93	NO	139	0.94
143229_at	pho	CG17743	457	NO	178	0.34
143230_at	lab	CG1264	156	NO	64	0.44
143231_at	Lam	CG6944	4435	NO	52	0.55
143232_at	Lcp1	CG11650	119	NO	139	0.95
143233_at	Lcp2	CG8697	467	NO	139	0.82
143234_at	Lcp3	CG2043	805	NO	139	0.91
143235_at	Lcp4	CG2044	152	NO	139	0.92
143237_at	l(1)sc	CG3839	2621	NO	140	0.53
143238_at	Lsp1alpha	CG2559	162	NO	139	0.93
143239_at	Lsp2	CG6806	957	NO	139	0.99
143240_at	lt	CG18028	1197	NO	139	0.73
143241_at			581	NO	139	0.96
143242_at			556	NO	139	0.77
143243_at			854	NO	139	0.78
143244_at	lz	CG1689	82	NO	77	0.38
143244_at	lz	CG1689	82	NO	139	0.4
143245_at	m1	CG8342	2487	NO	49	0.87
143246_at	m2	CG6104	1456	YES	45	0.46
143247_at	RpP2	CG4087	43655	NO	139	1
143248_at	HLHm3	CG8346	3140	NO	105	0.71
143249_at	RpS3	CG6779	43057	NO	139	1
143250_at	RpL32	CG7939	41593	NO	139	1
143251_at	m4	CG6099	5141	NO	89	0.89
143252_at	HLHm5	CG6096	2038	YES	89	0.9
143253_at	m6	CG8354	89	NO	106	0.62
143254_at	HLHm7	CG8361	5677	YES	33	1
143255_at	mei-9	CG3697	148	NO	159	0.95
143257_at			204	NO	139	0.52
143258_at			312	NO	139	0.85
143259_at	malpha	CG8337	4002	YES	93	0.48
143260_at	HLHmdelta	CG8328	1081	YES	29	0.82
143261_at	HLHmgamma	CG8333	8142	YES	89	0.37
143261_at	HLHmgamma	CG8333	8142	YES	93	0.48
143262_at	mago	CG9401	5057	NO	143	0.95
143263_at	Mhc	CG17927	176	NO	2	0.36
143264_at	Mlc1	CG5596	353	NO	4	0.54
143264_at	Mlc1	CG5596	353	NO	28	0.33
143265_at	Mlc2	CG2184	1360	NO	4	0.65
143267_at	msl-3	CG8631	540	NO	178	0.35
143268_at	mnd	CG3297	200	NO	80	0.47
143269_at	mod(mdg4)	CG32491	1002	NO	140	0.44
143270_at	Mov34	CG3416	1310	NO	129	0.37
143271_at	Mp20	CG4696	724	NO	87	0.71
143272_at	Acp26Aa	CG8982	57	NO	139	0.65
143273_at	Acp26Ab	CG9024	72	NO	139	0.95
143274_at	Mst87F	CG17956	483	NO	139	0.98
143275_at	Acp95EF	CG17924	341	NO	139	0.68
143276_at	MtnA	CG9470	768	NO	82	0.43
143276_at	MtnA	CG9470	768	NO	83	0.33
143277_at	MtnB	CG4312	293	NO	139	0.82
143279_at	mus309	CG6920	226	YES	206	1
143280_at	nau	CG10250	198	YES	64	0.35
143281_at	ndl	CG10129	70	NO	139	0.81
143282_s_at	ng1	CG10781	134	NO	139	0.94
143283_at	ninaE	CG4550	278	NO	139	0.92
143284_at	slou	CG6534	419	NO	64	0.41
143285_at	nub	CG6246	1393	YES	94	0.49
143286_at	odd	CG3851	894	NO	50	0.43
143287_at	ord	CG3134	138	NO	139	0.97
143289_at	Acp70A	CG17673	526	NO	139	0.94
143290_at	para	CG9907	116	NO	139	0.74
143291_at	shakB	CG32508	81	NO	106	0.46
143292_at			253	YES	77	0.59
143293_at	pbl	CG8114	2110	NO	142	0.78
143295_at	Pcp	CG3440	343	NO	139	0.9
143296_at	CG10598	CG10598	798	NO	120	0.45
143296_at	CG10598	CG10598	798	NO	139	0.34
143297_at	CG9757	CG9757	135	NO	139	0.93
143298_at	CG2150	CG2150	301	NO	139	0.34
143299_at	Pepck	CG17725	3720	NO	43	0.45
143300_at	per	CG2647	588	NO	139	0.91
143301_at	Pgk	CG3127	1850	YES	201	0.65
143302_at	phl	CG2845	960	YES	143	0.36
143303_at	phr	CG11205	1125	NO	141	0.45
143304_at			140	NO	139	0.98
143306_at	pk	CG11084	873	YES	86	0.85
143307_at	plu	CG9183	195	YES	203	0.69
143308_at	Poxm	CG9610	977	NO	139	0.73
143309_at	Poxn	CG8246	262	YES	78	0.38
143310_at	Pp1alpha-96A	CG6593	3045	NO	106	0.49
143311_at	PpV	CG12217	1649	NO	139	0.43
143312_at	PpY-55A	CG10930	197	NO	139	0.93
143313_at	Pros29	CG9327	3997	NO	190	0.34
143314_at	Pros35	CG4904	3563	YES	192	0.98
143315_at	pum	CG9755	437	NO	158	0.34
143316_at	qua	CG6433	207	NO	219	0.38
143317_at	Ras85D	CG9375	4872	NO	53	0.34
143319_at	rb	CG11427	1005	NO	53	0.57
143320_at	Rh2	CG16740	150	NO	139	0.93
143321_at	Rh4	CG9668	251	NO	143	0.65
143322_at	rk	CG8930	902	NO	139	0.96
143323_at			346	YES	139	0.82
143324_at	ro	CG6348	727	NO	139	0.92
143325_at	rod	CG1569	1764	YES	130	0.39
143326_at	RpP1	CG4918	38326	NO	139	1
143327_at	rst	CG4125	1372	NO	77	0.47
143327_at	rst	CG4125	1372	NO	78	0.36
143329_at	rut	CG9533	1079	NO	118	0.36
143330_at	S	CG4385	1983	NO	138	0.33
143331_at	sala	CG4922	9436	YES	31	1
143332_at	Sb	CG4316	61	NO	106	0.41
143333_at	sca	CG17579	937	NO	140	0.93
143334_at	scb	CG8095	122	YES	105	0.46
143335_at	Scm	CG9495	442	NO	128	0.7
143336_at	Scr	CG1030	143	NO	74	0.48
143337_at	sd	CG8544	286	NO	20	0.66
143338_f_at	Ser99Da	CG31034	1110	NO	139	0.98
143339_i_at	Ser99Db	CG31362	67	NO	139	0.66
143340_f_at	Ser99Db	CG31362	1402	NO	139	0.96
143341_at	Ser99Dc	CG31039	252	NO	139	0.89
143342_at	sev	CG18085	343	NO	139	0.91
143343_i_at	sgg	CG2621	207	NO	143	0.52
143344_r_at	sgg	CG2621	266	NO	139	0.43
143345_at	Sgs1	CG3047	831	NO	139	0.84
143346_at	Sgs3	CG11720	133	NO	139	0.93
143347_at	Sgs4	CG12181	95	NO	139	0.81
143348_at	Sgs5	CG7596	89	NO	139	1
143349_at	Sgs7	CG18087	1266	NO	139	0.93
143350_at	Sgs8	CG6132	849	NO	139	0.99
143351_at			602	NO	139	0.94
143352_at	shg	CG3722	1166	NO	57	0.65
143353_at	sisA	CG1641	1622	YES	140	0.85
143354_at	sli	CG8355	681	NO	54	0.61
143355_at	sn	CG32858	1124	NO	65	0.64
143356_at	sna	CG3956	4551	YES	50	0.68
143357_at	snk	CG7996	907	NO	159	0.85
143358_at	Sod	CG11793	2434	YES	183	0.63
143359_at	sog	CG9224	387	NO	143	0.47
143361_at	beta-Spec	CG5870	3424	NO	40	0.53
143362_at	spn-B	CG3325	369	NO	159	0.56
143363_at	spn-E	CG3158	726	YES	233	1
143364_at	sqd	CG16901	9641	YES	138	0.37
143365_at	sr	CG7847	335	NO	28	0.84
143366_at	Src64B	CG7524	1999	NO	53	0.56
143367_at	Sry-alpha	CG17957	1267	NO	160	0.72
143368_at	ss	CG6993	136	YES	49	0.86
143369_at	sta	CG14792	44333	NO	139	1
143370_at	su(s)	CG6222	895	NO	139	0.72
143371_at	Su(var)3-7	CG8599	626	NO	139	0.77
143372_at			1311	NO	77	0.46
143373_at	CG33070	CG33070	2925	NO	139	0.5
143377_at	tkv	CG14026	3982	NO	77	0.48
143378_at	tld	CG6868	1544	NO	140	0.48
143379_at	tll	CG1378	509	NO	143	0.64
143380_at	Top2	CG10223	1490	NO	140	0.33
143380_at	Top2	CG10223	1490	NO	142	0.46
143381_at	tor	CG1389	881	YES	203	0.81
143382_at	trh	CG6883	1227	NO	73	0.46
143383_at	trp	CG7875	105	NO	139	0.96
143385_at	alphaTry	CG18444	451	NO	139	0.89
143386_at	tsg	CG1502	954	NO	170	0.35
143387_at	tsl	CG6705	107	NO	86	0.53
143388_at	alphaTub84B	CG1913	380	NO	139	0.96
143389_f_at	alphaTub85E	CG9476	14675	YES	77	0.62
143390_at	betaTub56D	CG9277	9803	NO	143	0.99
143391_i_at	betaTub60D	CG3401	1947	NO	27	0.72
143393_at	betaTub85D	CG9359	74	NO	139	0.98
143394_at	tud	CG9450	716	NO	106	0.49
143395_at	ptc	CG2411	1374	NO	52	0.38
143396_at	twi	CG2956	1368	YES	143	0.35
143397_at	RpL40	CG2960	32631	YES	139	1
143398_at	RpS27A	CG5271	30389	NO	139	1
143399_at	Ubi-p63E	CG11624	25264	NO	137	0.71
143400_at	Ubx	CG10388	834	YES	100	1
143401_at	Uro	CG7171	148	NO	139	0.86
143402_at	vas	CG3506	184	NO	240	0.66
143404_at	Vm26Aa	CG9048	1713	NO	139	0.95
143405_at	Vm26Ab	CG9046	639	NO	139	0.94
143406_at	Vm34Ca	CG9271	699	NO	139	0.91
143407_at	vn	CG10491	505	NO	74	0.47
143408_at	vnd	CG6172	1727	NO	139	0.78
143409_at	vvl	CG10037	1417	NO	72	0.34
143411_at	W	CG5123	456	YES	18	0.5
143412_at	wb	CG15288	292	NO	49	0.37
143413_at	wbl	CG7225	1047	NO	49	0.61
143414_at	wg	CG4889	268	NO	29	0.33
143415_at			232	NO	81	0.51
143415_at			232	NO	82	0.34
143416_at	y	CG3757	585	NO	139	0.93
143417_at	Yp1	CG2985	776	NO	139	0.94
143418_at	Yp3	CG11129	661	NO	139	0.92
143419_at	Z600	CG17962	458	NO	225	0.95
143422_at	Pros28.1	CG3422	2955	NO	164	0.34
143423_at	Dhfr	CG14887	165	NO	193	0.74
143424_at	bs	CG3411	723	NO	202	0.55
143425_at	oc	CG12154	318	NO	56	0.72
143426_at	tin	CG7895	492	YES	140	0.92
143427_at	Tm2	CG4843	171	NO	81	0.52
143428_at	Frq	CG5907	285	NO	139	0.97
143430_at	5-HT1A	CG16720	509	NO	139	0.98
143432_at	Mst98Cb	CG18396	265	NO	139	0.94
143433_at	Mst84Da	CG17946	364	NO	139	0.82
143434_at	Mst84Db	CG17934	1390	NO	139	0.97
143436_at	Mst84Dd	CG17935	1274	NO	139	1
143437_at			110	NO	139	0.65
143438_at	Ser	CG6127	299	YES	17	0.42
143439_at	ct	CG11387	939	NO	139	0.82
143440_at			143	NO	91	0.41
143441_at	mex1	CG7936	121	NO	81	0.6
143441_at	mex1	CG7936	121	NO	82	0.34
143442_at	alphaTub67C	CG8308	789	NO	209	0.69
143443_at	Dpt	CG12763	249	NO	139	0.77
143444_at	T48	CG5507	974	NO	139	0.42
143445_at	Wnt2	CG1916	661	YES	96	0.51
143446_at	rdgC	CG6571	83	NO	139	0.94
143447_at	mei-41	CG4252	751	NO	134	0.38
143448_at	Ptp99A	CG2005	177	NO	64	0.35
143450_at	aly	CG2075	573	NO	139	0.96
143451_at	Klp54D	CG15844	113	NO	139	0.83
143452_at	Klp67A	CG10923	1728	NO	142	0.4
143453_at	Klp64D	CG10642	265	NO	193	0.49
143454_at	Klp98A	CG5658	582	NO	139	0.33
143455_at	bnk	CG1480	80	NO	159	0.67
[truncated: 10,654 more rows]
